# Supplementary material for: Study on the interaction preference between CYCD subclass and CDK family members at the poplar genome level
Source: Sci Rep. 2022 Oct 7;12:16805. doi: 10.1038/s41598-022-20800-9 (PMC9547009; doi:10.1038/s41598-022-20800-9)
Supplement: Supplementary file 1 — Supplementary Information. [file 41598_2022_20800_MOESM1_ESM.zip]

Archive with 18 entries (17 files):
- Supplementary materials/
- Supplementary materials/Fig. S1. Visualization of CYCD family conserved domains.pdf
- Supplementary materials/Fig. S2. Cis-Acting Elements of PotomCYCD gene family.pdf
- Supplementary materials/Fig. S3. Cis-Acting Elements of PotomCDK gene family.pdf
- Supplementary materials/Fig. S4. Heatmap of PotomCYCDs in Different Tissues.pdf
- Supplementary materials/Fig. S5. Heatmap of PotomCDKs in Different Tissues.pdf
- Supplementary materials/Fig.S6. Phylogenetic tree.pdf
- Supplementary materials/File S1. Sequence alignment of CDK family.docx
- Supplementary materials/Supplementary materials description.docx
- Supplementary materials/Table S1. Gene_name and sequence.xlsx
- Supplementary materials/Table S2. PotomCYCD sequence identity.xlsx
- Supplementary materials/Table S3. PotomCDK sequence identity.xlsx
- Supplementary materials/Table S4. Sequence Characteristics.xlsx
- Supplementary materials/Table S5. Motif sequence.xlsx
- Supplementary materials/Table S6. Potom CYCD and CDK gene pairs.xlsx
- Supplementary materials/Table S7. CYCD and CDK gene pairs in three species.xlsx
- Supplementary materials/Table S8. Comparison results.xlsx
- Supplementary materials/Table S9. Primers sequence.xlsx
