# Supplementary material for: Study on the interaction preference between CYCD subclass and CDK family members at the poplar genome level
Source: Sci Rep. 2022 Oct 7;12:16805. doi: 10.1038/s41598-022-20800-9 (PMC9547009; doi:10.1038/s41598-022-20800-9)
Supplement: Supplementary file 1 — Supplementary Information. [file 41598_2022_20800_MOESM1_ESM.zip › Supplementary materials/Table S1. Gene_name and sequence.xlsx]

## Sheet: Sheet1
Gene_name	Gene_id	Gene_sequence	Port_id	Prot_sequence
PotomCDKA;1a	POTOM_015764	ATGGATCAGTATGAGAAAGTGGAAAAAATTGGTGAAGGAACCTACGGAGTGGTCTACAAAGCTCGTGATCGTGTCACCAATGAGACCATTGCTTTGAAGAAGATCCGTTTGGAGCAGGAAGACGAGGGCGTACCCAGCACTGCTATACGAGAAATTTCTCTCTTGAAAGAGATGCAGCATGGTAACATTGTCAGACTGCAGGATGTGGTGCACAGTGAGAAGCGCCTTTACTTGGTTTTTGAGTATCTAGACTTGGATTTGAAGAAGCACATGGATTCTTCTCCTGAATTTGCTAATGATCCACGCCTAGTTAAAACGTTTCTTTATCAAATTCTCCGTGGCATTGCTTACTGCCATTCTCATAGAGTTCTGCATCGAGATTTGAAACCTCAGAATTTG…	KAG6779384.1	MDQYEKVEKIGEGTYGVVYKARDRVTNETIALKKIRLEQEDEGVPSTAIREISLLKEMQHGNIVRLQDVVHSEKRLYLVFEYLDLDLKKHMDSSPEFANDPRLVKTFLYQILRGIAYCHSHRVLHRDLKPQNLLIDRRTNALKLADFGLARAFGIPVRTFTHEVVTLWYRAPEILLGSRHYSTPVDVWSVGCIFAEMVNQKPLFPGDSEIDELFKIFRPCVIYNTGYDHLMDGPPPLFLSSSGTYYLSCLRILGTPNEDTWPGVTSLPDFKSAFPKWPSKDLATVVPTLEKAGVDLLSHSMGSDFVPNKRGFITFFLALN
PotomCDKA;1b	POTOM_017519	ATGGATCAGTATGAGAAAGTGGAAAAAATTGGTGAAGGAACCTACGGAGTGGTCTACAAAGCTCGTGATCGTGTCACCAATGAGACCATTGCTTTGAAGAAGATCCGTTTGGAGCAGGAAGACGAGGGCGTACCCAGCACTGCTATCCGAGAAATTTCTCTCTTGAAAGAGATGCAGCATGGTAACATTGTCAGACTGCAGGATGTGGTGCACAGTGAGAAGCGCCTTTACTTGGTTTTTGAGTATCTAGACTTGGATTTGAAGAAGCACATGGATTCTTCTCCTGAATTTGCTAATGATCCACGCCTTGTGAAAACATTTCTTTATCAAATTCTCCGTGGCATTGCTTACTGCCATTCTCATAGAGTTCTGCATCGAGATTTGAAACCTCAGAATTTG…	KAG6777690.1	MDQYEKVEKIGEGTYGVVYKARDRVTNETIALKKIRLEQEDEGVPSTAIREISLLKEMQHGNIVRLQDVVHSEKRLYLVFEYLDLDLKKHMDSSPEFANDPRLVKTFLYQILRGIAYCHSHRVLHRDLKPQNLLIDRRTNALKLADFGLARAFGIPVRTFTHEVVTLWYRAPEILLGSRHYSTPVDVWSVGCIFAEMVNQKPLFPGDSEIDELFKIFRILGTPNEDTWPGVTSLPDFKSAFPKWPSKDLATVVPTLEKAGVDLLSKMLFLDPTKRITARSALEHEYFKDIGFVP
PotomCDKB1;1a	POTOM_052130	ATGGAAAAGTATGAGAAACTGGAGAAGGTCGGGGAAGGCACCTACGGCAAAGTCTATAAAGCCAAAGACAAACTAACAGGTCAGCTCGTTGCTCTCAAAAAAACTCGGCTCCAAATGGATGAGGAAGGCGTTCCCCCTACCGCTCTCCGCGAAGTTTCTCTTCTTCAGATGCTCTCTCAATCTCTCTACGTCGTCCGCCTCCTCTCCGTCGAACACATTGACGCCAACAACTCCGACGACGACTCCAAATCCAATCTCTACTTGGTTTTCGAGTTTCTCGATACGGATCTCAAGAAATTCATCGATTCTCACCGCAAAGGTCCCAACCCTAGACCTCTCTCCCCTTCCCTCATCCAGAGCTTCCTCTTCCAGCTCTGCAAGGGAGTTGCTCACTGTCAC…	KAG6745458.1	MEKYEKLEKVGEGTYGKVYKAKDKLTGQLVALKKTRLQMDEEGVPPTALREVSLLQMLSQSLYVVRLLSVEHIDANNSDDDSKSNLYLVFEFLDTDLKKFIDSHRKGPNPRPLSPSLIQSFLFQLCKGVAHCHSHGVLHRDLKPHNLLLDQERGILKIADLGLGRAFTVPLKSYTHEIVTLWYRAPEVLLGSTHYSIAIDMWSVGCIFAEMSRRQALFPGDSELQQLLHIFRLLGTPTEEQWPGVTSLRDWHVYPKWEPQNLARAVPSLGPQGVDLLKKMLKYDPAERISAKAAMDHPYFDSLDKSQF
PotomCDKC;1a	POTOM_041689	ATGGCCGCAGCAGGAGCATTAGCAGCGCCAGGCCAACTTAACCTGACAGAATCACCTTATTGGGGTTCGAGAAGCGTTGATTGTTTTGAGAAATTAGAACAGATTGGTGAAGGCACTTATGGCCAGGTTTACATGGCTAGAGAAATAAAGACAGGTGAAATAGTTGCTTTGAAGAAAATAAGAATGGACAATGAGAGAGAAGGGTTTCCTATAACAGCCATACGGGAAATCAAAATTCTGAAGAAGCTACACCATGAAAATGTTATTAAGCTGAAAGAGATAGTGACATCTCAAGGTAATGCTAAGTATAAAGGTGGGATTTACATGGTTTTCGAATATATGGACCATGATTTGACAGGTCTTGCTGATCGTCCTGGGATTAGATTTACAGTTCCACAG…	KAG6753692.1	MAAAGALAAPGQLNLTESPYWGSRSVDCFEKLEQIGEGTYGQVYMAREIKTGEIVALKKIRMDNEREGFPITAIREIKILKKLHHENVIKLKEIVTSQGNAKYKGGIYMVFEYMDHDLTGLADRPGIRFTVPQIKCYMRQLLTGLHYCHINQVLHRDIKGSNLLIDNEGNLKLADFGLARSFSNEHQSNLTNRVITLWYRPPELLLGSTKYGPAVDMWSVGCIFAELLHGKPIFPGKDEPEQLNKIFELCGAPDEVNWPGVSKIPWYNNFKPTRPMKRRLREVFRHFDRHALELLEKMLALDPAQRISAKDALDAEYFWTDPPPCDPKSLPKYESSHEFQTKKKRQQQRQHEENAKRQKLQHPQPHSRLLPVQQSGARPQMRTGPNQSMHGSQPPVTGP…
PotomCDKC;1b	POTOM_042750	ATGGCCGCAGCAGGAGCATTAGCAGCGCCAGGCCAACTTAACCTGACAGAATCACCTTATTGGGGTTCGAGAAGCGTTGATTGTTTTGAGAAATTAGAACAGATTGGTGAAGGCACTTATGGCCAGGTTTACATGGCTAGAGAAATAAAGACAGGTGAAATAGTTGCTTTGAAGAAAATAAGAATGGACAATGAGAGAGAAGGGTTTCCTATAACAGCCATACGGGAAATCAAAATTCTGAAGAAGCTACACCATGAAAATGTTATTAAGCTGAAAGAGATAGTGACATCTCAAGGCCCTGAGAAAGATGATCAAGGAAAGCCAGGCAAGTTACTTTGCATGTGCATTGCCTATCTATTGGTCTCTGTCTATGATAACAAGTATAAAGGTGGGATTTAC…	KAG6752714.1	MAAAGALAAPGQLNLTESPYWGSRSVDCFEKLEQIGEGTYGQVYMAREIKTGEIVALKKIRMDNEREGFPITAIREIKILKKLHHENVIKLKEIVTSQGPEKDDQGKPGKLLCMCIAYLLVSVYDNKYKGGIYMVFEYMDHDLTGLADRPGIRFTVPQIKCYMRQLLTGLHYCHINQVLHRDIKGSNLLIDNEGNLKLADFGLARSFSNEHQSNLTNRVITLWYRPPELLLGSTKYGPAVDMWSVGCIFAELLHGKPIFPGKDEPEQLNKIFELCGAPDEVNWPGVSKIPWYNNFKPTRPMKRRLREVFRHFDRHALELLEKMLALDPAQRISAKDALDAEYFWTDPPPCDPKSLPKYESSHEFQTKKKRQQQRQHEENAKRQKLQHPQPHSRLLPVQQ…
PotomCDKC;2a	POTOM_022436	ATGGCAATAGCAGCTCCTGGGCAGCTGAATTTAAACGAATCACCATCATGGGGATCTAGAAGTGTTGATTGTTTTGAAAAATTAGAACAAATTGGTGAAGGCACTTATGGGCAAGTGTACATGGCAAGAGAAATAAAGACAGGTGAAATTGTTGCTTTGAAGAAAATAAGAATGGACAATGAGAGAGAAGGGTTTCCTATAACAGCAATAAGGGAGATCAAGATTTTAAAGAAATTACATCATGAGAATGTGATTAACTTGAAAGAGATTGTGACTTCTCCAGATGGTAACAAGTATAAAGGTGGGATCTACATGGTTTTTGAATACATGGATCATGATTTGACTGGTCTCGCTGATCGTCCTGGGATGAGGTTTTCAGTTCCCCAAATTAAGTGCTAC…	KAG6771090.1	MAIAAPGQLNLNESPSWGSRSVDCFEKLEQIGEGTYGQVYMAREIKTGEIVALKKIRMDNEREGFPITAIREIKILKKLHHENVINLKEIVTSPDGNKYKGGIYMVFEYMDHDLTGLADRPGMRFSVPQIKCYMRQLLTGLHYCHVNQVLHRDIKGSNLLIDNEGNLKLADFGLARSFSNDHNANLTNRVITLWYRPPELLLGTTKYGPAVDMWSVGCIFAELLHGKPIFPGKDEPEQLNKIFELCGAPDEFNWPGVSKIPWYNNLKPTRPMKRRLREVFRHFDRNALELLERMLTLDPSERISAKDALDAEYFWTDPLPCNPKSLPKYEASHEFQTKKKRQQQRQHEENAKRQKLQHQQQHGRLPPTQQSGQAHPQMRSGPNQPLHSSQPPVAAGPSH…
PotomCDKC;3b	POTOM_024619	ATGGCAATAGCAGCTCCTGGGCAGCTGAATTTAAACGAATCACCATCATGGGGATCTAGAAGTGTTGATTGTTTTGAAAAATTAGAACAAATTGGTGAAGGCACTTATGGGCAAGTGTACATGGCAAGAGAAATAAAGACAGGTGAAATTGTTGCTTTGAAGAAAATAAGAATGGACAATGAGAGAGAAGGGGTCCAGAGAGGGATGAGCAGGGGAGACCAGGCAAGTTCTCTACTTTGCTTCTATGGTAACAAGTATAAAGGTGGGATCTACATGGTTTTTGAATACATGGATCATGATTTGACTGGTCTCGCTGATCGTCCTGGGATGAGGTTTTCAGTTCCCCAAATTAAGTGCTACATGAGGCAACTTTTGACGGGGCTTCACTATTGTCATGTG…	KAG6769004.1	MAIAAPGQLNLNESPSWGSRSVDCFEKLEQIGEGTYGQVYMAREIKTGEIVALKKIRMDNEREGVQRGMSRGDQASSLLCFYGNKYKGGIYMVFEYMDHDLTGLADRPGMRFSVPQIKCYMRQLLTGLHYCHVNQVLHRDIKGSNLLIDNEGNLKLADFGLARSFSNDHNANLTNRVITLWYRPPELLLGTTKYGPAVDMWSVGCIFAELLHGKPIFPGKDEPEQLNKIFELCGAPDEFNWPGVSKIPWYNNLKPTRPMKRRLREVFRHFDRNALELLERMLTLDPSERISAKDALDAEYFWTDPLPCNPKSLPKYEASHEFQTKKKRQQQRQHEENAKRQKLQHQQQHGRLPPTQQSGQAHPQMRSGPNQPLHSSQPPVAAGPSHHYGKPRGPAGGPG…
PotomCDKC;4b	POTOM_024620	ATGACCACAGTGTTACGTGCGATTTCAGATGGTAACAAGTATAAAGGTGGGATCTACATGGTTTTTGAATACATGGATCATGATTTGACTGGTCTCGCTGATCGTCCTGGGATGAGGTTTTCAGTTCCCCAAATTAAGTGCTACATGAGGCAACTTTTGACGGGGCTTCACTATTGTCATGTGAATCAAGTGCTTCATCGTGATATAAAAGGTTCTAATCTGCTCATAGACAATGAGGGTAATTTGAAGCTGGCAGATTTTGGTCTTGCTCGGTCATTCTCAAATGATCACAATGCAAATCTTACAAATCGCGTTATTACTTTATGGTACAGACCCCCAGAGTTGCTGCTCGGGACAACAAAGTATGGTCCAGCTGTTGATATGTGGTCTGTTGGTTGT…	KAG6769005.1	MTTVLRAISDGNKYKGGIYMVFEYMDHDLTGLADRPGMRFSVPQIKCYMRQLLTGLHYCHVNQVLHRDIKGSNLLIDNEGNLKLADFGLARSFSNDHNANLTNRVITLWYRPPELLLGTTKYGPAVDMWSVGCIFAELLHGKPIFPGKDEPEQLNKIFELCGAPDEFNWPGVSKIPWYNNLKPTRPMKRRLREVFRHFDRNALELLERMLTLDPSERISAKDALDAEYFWTDPLPCNPKSLPKYEASHEFQTKKKRQQQRQHEENAKRQKLQHQQQHGRLPPTQQSGQAHPQMRSGPNQPLHSSQPPVAAGPSHHYGKPRGPAGGPGRYPPSGTSGGYNHPNRGGQGSGGYGSGPYPPQGRAPPYGSSSMPGAPPHGSGGGSGYGVGGPNYPQGGPPYG…
PotomCDKD;1a	POTOM_041871	ATGTCAGAGAATGATGTCGAGAAGAAAGTAGCGGATAGATATCTAAAGCGAGAGATTCTTGGTGAAGGTACTTATGGTGTTGTCTACAAAGCTATTGATACTAAGACAGGACAGACGGTTGCAATAAAAAAAATTCGGCTCGGAAAACAAAAGGAAGGAGTAAATTTTACAGCACTTAGAGAGATTAAACTGCTTAAAGAGCTTAAAGACCCGAATATAATTGAGTTGATCGATGCTTTCCCTCATAAAGGGAACTTGCATCTTGTGTTTGAGTTCATGGAGACTGATCTCGAAGCGGTTATTCGTGATCCAAATATATTTCTTTCTCCCGGGGACATAAAATCATACTTTCAGATGACTTTGAAAGGACTACTGGTTTGCCATAAAAAATGGGTTTTG…	KAG6753869.1	MSENDVEKKVADRYLKREILGEGTYGVVYKAIDTKTGQTVAIKKIRLGKQKEGVNFTALREIKLLKELKDPNIIELIDAFPHKGNLHLVFEFMETDLEAVIRDPNIFLSPGDIKSYFQMTLKGLLVCHKKWVLHRDMKPNNLLIGSNGQLKLADFGLARIFGSPGRKFTHQVSVHVQAFFIQRICISKCIRSDAEMMDKSSSLLNRRPFLQGDSDIDQLGKIFQKLGTPTPSQWPDLEWLPDFVEYSSQTAQPWRKLCPTASDDALDLLSKLFTYDPKTRITVQQALEHRYFTSVPLPTDPAKLPRPAPKRESHNPRTSDLHEGPTVLSPKKKARRVMPDREVFDGNAYHVDKIDQHGGEIRWAAGDNTSRNEQVPMSVDFSIFGAKPMSRPTINR
PotomCDKD;1b	POTOM_042935	ATGTCAGAGAAAGATGTCGAGAAGAAAGTAGCGGATAGATATCTAAAGCGAGAGATTCTTGGTGAAGGTACTTATGGTGTTGTCTACAAAGCTATTGATACTAAGACAGGACAGACGGTTGCAATAAAAAAAATTCGGCTCGGAAAACAAAAGGAAGGAGTAAATTTTACAGCACTTAGAGAGATTAAACTGCTTAAAGAGCTTAAAGACCCGAATATAATTGAGTTGATCGATGCTTTCCCTCATAAAGGGAACTTGCATCTTGTGTTTGAGTTCATGGAGACTGATCTCGAAGCGGTTATTCGTGATCCAAATATTTTTCTTTCTCCCGGGGACATAAAATCATACTTTCAGATGACTTTGAAAGGACTACTGGTTTGCCATAAAAAATGGGTTTTG…	KAG6752895.1	MSEKDVEKKVADRYLKREILGEGTYGVVYKAIDTKTGQTVAIKKIRLGKQKEGVNFTALREIKLLKELKDPNIIELIDAFPHKGNLHLVFEFMETDLEAVIRDPNIFLSPGDIKSYFQMTLKGLLVCHKKWVLHRDMKPNNLLIGSNGQLKLADFGLARIFGSPGRKFTHQVFARWYRAPELLFGAKQYGAGVDVWAAGCIFAELLNRRPFLQGDSDIDQLGKIFQKLGTPTPSQWPDLEWLPDFVEYSSQTAQPWRKLCPTASDDALDLLSKLFTYDPKTRITVQQALEHRYFTSVPLPTDPAKLPRPAPKRESHNPRTSDLHEGPTVLSPKKKARRVMPDREVFDGNAYHVDKIDQHGGEIRWAAGDNTSRNEQVPMSVDFSIFGAKPMSRPTINR
PotomCDKD;3a	POTOM_046520	ATGTCAGAGAATGATGTGGAGAAGAAAGTAGCGGATAGATATCTAAAGCGAGAGATTCTTGGTGAAGGTACTTATGGTGTTGTCTACAAAGCCATTGATACTGAGACTGGGAAGACTGTTGCAATCAAGAAAATTAGGCTCGGAAGACAAAAGGAAGGAGTAAATTTTACAGCACTTAGAGAGATCAAACTTCTTAAAGAGCTTAAAGACCCGAATATAATCGAGTTGATCCATGCCTTCCCTCACAAAGGGAACTTGCATCTTGTGTTTGAGTTCATGGAGACTGATCTTGAAGCGGTGATTCGCGATCCCAATATATTTCTTTCGCCAGGGGATATAAAATCATACTTTCAGATGACGTTGAAAGGACTAGCTGTTTGCCATAAGAAATGGGTTTTG…	KAG6749473.1	MSENDVEKKVADRYLKREILGEGTYGVVYKAIDTETGKTVAIKKIRLGRQKEGVNFTALREIKLLKELKDPNIIELIHAFPHKGNLHLVFEFMETDLEAVIRDPNIFLSPGDIKSYFQMTLKGLAVCHKKWVLHRDMKPNNLLIGSNGQLKLADFGLARIFGSPGRKFTHQGDSDIDQLGKIFQKLGTPTPLQWPDLEWLPDFVEYSSQIIQPWRKLCPTASDDALDLLSKMFTYDPRARISVQQALEHRYFTSIPLPTDPAKLPRPAPKRESHNPRTSDLHDRPVVLSPKRKARRVMSDCEGFDGNSFQVDKVDERGGEIRQAAGDNTGRNEPKLMSVDFSVFGSKPMSRPTINSADRSHLKRKLDLEFQHPE
PotomCDKD;3b	POTOM_047962	ATGTCAGAGAATGATGTGGAGAAGAAAGTAGCGGATAGATATCTAAAGCGAGAGATTCTTGGTGAAGGTACTTATGGTGTTGTCTACAAAGCCATTGATACTGAGACTGGGAAGACTGTTGCAATCAAGAAAATTCGGCTCGGAAGACAAAAGGAAGGAGTAAATTTTACAGCACTTAGAGAGATTAAACTTCTTAAAGAGCTTAAAGACCCGAATATAATCGAATTGATCCATGCCTTCCCTCACAAAGGGAACTTGCATCTTGTGTTTGAGTTCATGGAGACTGATCTTGAAGCGGTGATTCGCGATCCCAATATATTTCTTTCGCCAGGGGATATAAAATCATACTTTCAGATGACGTTGAAAGGACTAGCTGTTTGCCATAAGAAATGGGTTTTG…	KAG6748066.1	MSENDVEKKVADRYLKREILGEGTYGVVYKAIDTETGKTVAIKKIRLGRQKEGVNFTALREIKLLKELKDPNIIELIHAFPHKGNLHLVFEFMETDLEAVIRDPNIFLSPGDIKSYFQMTLKGLAVCHKKWVLHRDMKPNNLLIGSNGQLKLADFGLARIFGSPGRKFTHQVFARWYRAPELLFGAKQYGASVDVWAAGCIFAELLNRRPFLQGDSDIDQLGKIFQKLGTPTPLQWPDLEWLPDFVEYSSQIIQPWRKLCPTASDDALDLLSKMFTYDPRARISVQQALEHRYFTSIPLPTDPAKLPRPAPKRESHNPRTSDLHDRPVVLSPKRKARRVMSDREGFDGNSFQVDKVDERGGEIRQAAGDNTGRNEPKLMSVDFSVFGSKPMSRPTINSA…
PotomCDKE;1a	POTOM_000697	ATGGGAGACGGCAATAATAGAAGCAACAACAACAGTGAAAAGCCAGAGTGGCTGCAACAGTACAATCTTATTGGCAAGATTGGTGAAGGCACTTATGGTCTTGTATTCCTAGCAAAAACCAAGTCTCCTGCAAATTGTGGAAAGTCCATTGCCATCAAGAAATTCAAGCAGTCCAAGGATGGTGATGGTGTCTCTCCCACTGCCATCCGTGAAATCATGTTGCTTAGGGAGATTACTCATGAGAATGTTGTGAAGCTTGTGAATGTGCACATCAATCATGCTGACATGTCACTGTATCTGGCTTTTGATTATGCTGAGCATGATCTTTATGAAATCATCAGGCATCATAGAGACAAGGGTAACACTATGATCAATCAGTACACAGTTAAATCATTGCTC…	KAG6791574.1	MGDGNNRSNNNSEKPEWLQQYNLIGKIGEGTYGLVFLAKTKSPANCGKSIAIKKFKQSKDGDGVSPTAIREIMLLREITHENVVKLVNVHINHADMSLYLAFDYAEHDLYEIIRHHRDKGNTMINQYTVKSLLWQLLNGLNYLHSNWIIHRDLKPSNILVMGEGEEHGVVKIADFGLARIYQAPLKALSDNGVVVTIWYRAPELLLGAKHYTSAVDMWAVGCIFAELLTLKPLFQGAEAKLPSNPFQIDQLDKIFKVLGHPTLEKWPTLASLPHWHNDVQHIQEHKYENTGLHGVVPLSPKSASFDLLSKMLEYDPRKRITAAQAIEHDYFRSEPLPGRNALVPSQPGEKVINYPTRPVDTNTDFEGTTSLQPPQPVSSGNAVSGGMPGAHGINSRSAA…
PotomCDKE;1b	POTOM_004243	ATGGGAGACGGCAATAATAGAAGCAACAACAACAGTGAAAAGCCAGAGTGGCTGCAACAGTACAATCTTATTGGCAAGATTGGTGAAGGCACTTATGGTCTTGTATTCCTAGCAAAAACCAAGTCTCCTGAAAATTGTGGAAAGTCCATTGCCATCAAGAAATTCAAGCAGTCCAAGGATGGTGATGGCGTCTCTCCCACTGCCATCCGTGAAATCATGTTGCTTAGGGAGATTACTCATGAGAATGTTGTGAAGCTTGTGAATGTGCACATCAATCATGCTGACATGTCACTGTATCTGGCTTTTGATTATGCTGAGCATGATCTTTATGAAATCATCAGGCATCATAGAGACAAGGGTAACACTATGATCAATCAGTACACAGTTAAATCATTGCTC…	KAG6788188.1	MGDGNNRSNNNSEKPEWLQQYNLIGKIGEGTYGLVFLAKTKSPENCGKSIAIKKFKQSKDGDGVSPTAIREIMLLREITHENVVKLVNVHINHADMSLYLAFDYAEHDLYEIIRHHRDKGNTMINQYTVKSLLWQLLNGLNYLHSNWIIHRDLKPSNILVMGEGEEHGVVKIADFGLARIYQAPLKALSDNGVVVTIWYRAPELLLGAKHYTSAVDMWAVGCIFAELLTLKPLFQGAEAKSTSNPPFQIDQLDKIFKVLGHPTLEKWPTLASLPHWHNDVQHIQEHKYENTGLHGVVPLSPKSASFDLLSKMLEYDPRKRITAAQAIEHDYFRSEPLPGRNALVPSQPGEKVINYPTRPVDTNTDFEGTTSLQPPQPVSSGNAVSGGMPGAHGINSRSA…
PotomCDKE;2a	POTOM_012336	ATGGGAGATGGCAATAATAGAAGCAGCAACAACAATGAGAAGCCAGAGTGGCTGCAACAGTACAATCTTATTGGCAAGATTGGTGAAGGAACTTATGGTCTTGTGTTCCTTGCAAAAACCAAGTCTCCTGCAAATCGTGGAAAGTCCATTGCCATCAAGAAATTCAAGCAGTCCAAGGATGGTGATGGTGTCTCTCCCACTGCCATCCGTGAAATCATGCTGCTCAGGGAAATTACTCATGAGAATGTTGTGAAGCTTGTGAATGTGCACATTAATCATACTGATATGTCACTGTATCTGGCTTTTGATTATGCTGAACATGACCTTTATGAAATCATCAGGCATCACAGAGACAAGGGTAACAATTTGATCAACCAATACACTGTTAAATCATTGCTC…	KAG6782909.1	MGDGNNRSSNNNEKPEWLQQYNLIGKIGEGTYGLVFLAKTKSPANRGKSIAIKKFKQSKDGDGVSPTAIREIMLLREITHENVVKLVNVHINHTDMSLYLAFDYAEHDLYEIIRHHRDKGNNLINQYTVKSLLWQLLNGLNYLHSNWIIHRDLKPSNILVMGEGEEHGVVKIADFGLARIYQAPLKTLFDNGVVVTIWYRAPELLLGAKHYTSAIDMWAVGCIFAELLTLKPLFQGAEAKSTSNPFQLDQLDKIFKVLGHPTLEKWPTLASLPHWQNDVHRIQEHKYENTGLHSVVPLSPKGAPFDLLSKMLEYDPQKRITAAQALEHDYFRSEPLPGRNALVPSQPGEKVINYPTRPVDTNTDFEGTTSLQPPQPVSSGNTVSGGIPGAHGVNNRSAP…
PotomCDKE;2b	POTOM_014090	ATGGGAGATGGCAATAATAGAAGCAGCAACAACAATGAGAAGCCAGAGTGGCTGCAACAGTACAATCTTATTGGCAAGATTGGTGAAGGAACTTATGGTCTTGTGTTCCTTGCAAAAACCAAGTCTCCTGCAAATCGTGGAAAGTCCATTGCCATCAAGAAATTCAAGCAGTCCAAGGATGGTGATGGTGTCTCTCCCACTGCCATCCGTGAAATCATGCTGCTCAGGGAAATTACTCATGAGAATGTTGTGAAGCTTGTGAATGTGCACATTAATCATACTGATATGTCACTGTATCTGGCTTTTGATTATGCTGAACATGACCTTTATGAAATCATCAGGCATCACAGAGACAAGGGTAACAATTTGATCAACCAATACACTGTTAAATCATTGCTC…	KAG6781199.1	MGDGNNRSSNNNEKPEWLQQYNLIGKIGEGTYGLVFLAKTKSPANRGKSIAIKKFKQSKDGDGVSPTAIREIMLLREITHENVVKLVNVHINHTDMSLYLAFDYAEHDLYEIIRHHRDKGNNLINQYTVKSLLWQLLNGLNYLHSNWIIHRDLKPSNILVMGEGEEHGVVKIADFGLARIYQAPLKTLFDNGVVVTIWYRAPELLLGAKHYTSAIDMWAVGCIFAELLTLKPLFQGAEAKSTSNPFQLDQLDKIFKVLGHPTLEKWPTLASLPHWQNDVHRIQEHKYENTGLHSVVPLSPKGAPFDLLSKMLEYDPQKRITAAQALEHNYFRSEPLPGRNALVPSQPGEKVINYPTRPVDTNTDFEGTTSLQPPQPVSSGNTVSGGIPGAHGVNNRSAP…
PotomCDKF;1a	POTOM_056155	ATGGACCGATCTCCGCCGCCCGCAAAGAGCTGGAGCATCCACACCCGACCCGAAATCATATCCAAATACGAAATCCAAGAACGAATTGGCTCCGGCGCCTACTCCGACGTGTACAAAGCCAGGCGTCACTCCGACAATCTCACGGTGGCTCTCAAAGAAATCCACGACTACCAGTCTGCATCTAGAGAAATCGAGGCATTGCAGGTCCTCCAGAATTGTCCAAACATCGTCGTTTTGCACGAGTATTTTTGGAGAGAAGACGAGGATGCTGTGCTTGTTTTGGAGTTCTTGAGAACTGATTTGGCTGCTGTTATTAAGCAAGGGGAAAAGAGGGATGATGGTGTTGGCGTTAGTGTTGGAGAAGTTAAGAGATGGATGGTTCAGATTTTATGCGGGGTT…	KAG6740688.1	MDRSPPPAKSWSIHTRPEIISKYEIQERIGSGAYSDVYKARRHSDNLTVALKEIHDYQSASREIEALQVLQNCPNIVVLHEYFWREDEDAVLVLEFLRTDLAAVIKQGEKRDDGVGVSVGEVKRWMVQILCGVDACHRNMIVHRDLKPSNLLVSDDGVLKLADFGQARILMEPGFVAADENIQPYEQNPLFQEHASPPAEVVPEIDSSSQEGQRNEKQGMISREESFREMTSCVGTRWFRAPELLYGSTDYGLEVDLWSLGCIFAELLTLKPLFPGTSDIDQIGRIFSVLGNLTEEVWPGCVKLPDYGTISFAKVENPTGIEACLPNHSPDEISLVKKLVCYDPASRATAMELLHDEYFSKEPLPVPFSDLWVPSTSSGQDDDSPGLWHDYNDRESDSD…
PotomCDKF;1b	POTOM_057272	ATGGACCGATCTCCGCCGCCCGCAAAGAGCTGGAGCATCCACACCCGACCCGAAATCATATCCAAATACGAAATCCAAGAACGAATTGGCTCCGGCGCCTACTCCGACGTGTACAAAGCCAGGCGTCTCTCCGACAATCTCACGGTGGCTCTCAAAGAAATCCACGACTACCAGTCTGCATCTAGAGAAATCGAGGCATTGCAGGTCCTCCAGAATTGTCCAAACATCGTCGTTTTGCACGAGTATTTTTGGAGAGAAGACGAGGATGCTGTGCTTGTTTTGGAGTTCTTGAGAACTGACTTGGCTGCTGTTATTAAGCAAGGGGAAAAGAGGGATGATGGTGTTGGCGTTAGTGTTGGAGAAGTTAAGAGATGGATGGTTCAGATTTTATGCGGGGTT…	KAG6739659.1	MDRSPPPAKSWSIHTRPEIISKYEIQERIGSGAYSDVYKARRLSDNLTVALKEIHDYQSASREIEALQVLQNCPNIVVLHEYFWREDEDAVLVLEFLRTDLAAVIKQGEKRDDGVGVSVGEVKRWMVQILCGVDACHRNMIVHRDLKPSNLLVSDDGVLKLADFGQARILMEPGFVAADENIQPYEQNPLFQEHATPPAEVVTRWFRAPELLYGSTDYGLEVDLWSLGCIFAELLTLKPLFPGTSDIDQIGRIFGVLGNLTEEVWPGCVKLPDYGTISFAKVENPTGIEACLPNHSPDEISLVKKLVCYDPASRATAMELLHDEYFSKEPLPVPFSDLWVPSTSSAQDEDSPGLWHDYNDRESDSDFDDFGPMSVKTTSDGFSIQFS
PotomCDKG;1a	POTOM_030396	ATGGCCGCTGGGAGATATGGGGGTTGTCACGATAATGAATCCAGGGATCACGAGTCTGATTCTGAATTGTCAAGGGAAGATTTTCCTTATTCTAAGGATAAATTTGATAGAATTGAGAATGGCAATGGTGAGAGCGATAGGGGTCGAGTTTGGGAATTAAGGGATAGAGCCAGGGTTAGGCAGAAGGATATCAGGGAGAGAGAAGTGACTAATGGTGGGTATAGTTCGTCTTCTGGTAGAAGTGATTCAGGAAGCAGTGGTAGTGGTGGTGCTCATGGTCCACGGAAGTGTGGGCTTTCAGTTAGGGCCACGGATAGGGAGCCAGGTGAGCTGTCTAGTGAGAGTGGGTCCGATGACGCAATGGACTCCGAGTCACATGCTCACAAAGATAGTGAAGTT…	KAG6766320.1	MAAGRYGGCHDNESRDHESDSELSREDFPYSKDKFDRIENGNGESDRGRVWELRDRARVRQKDIREREVTNGGYSSSSGRSDSGSSGSGGAHGPRKCGLSVRATDREPGELSSESGSDDAMDSESHAHKDSEVLKVVENGTRTPVEKKRKFSPIVWDRDDKPVSNSSKSGSPPAVTALPPPPPLPKAYRQSPSFIPEGGVGISPVKSSKNQILLSSSPLKGSVGNSVSESPVELASSPMEEQWGNDQEVEHIEDEDYVPMRNISSSRWAAGNNSPVDEGEIVEDQEIPIRRKKMPHLEFLDSRVRTKLSTPDPGDFKREGSDVARGRSSESDERGTCARSLSGDDYRGNDSGRDDYMDIDEEHNNSDSDTDPEDEDDSCKTPEPAGPPQRSVNMLQGCR…
PotomCDKG;1b	POTOM_032131	ATGGCCGCTGGGAGATATGGGGGTTGTCACGATAATGAATCCAGGGATCACGAGTCTGATTCTGAATTGTCAAGGGAAGATTTTCCTTATTCTAAGGATAAATTTGATAGAATTGAGAATGGCAATGGTGATAGCGATAGGGGTCGAGTTCGGGAATTAAGGGATAGAGCCAGGGTTAGGCAGAGGGATATCAGGGAGAGAGAAGTGACTAATGGTGGGTATAGTTCGTTTTCTGGTAGAAGTGATTCAGGAAGCAGTGGTAGTGGTGGTGCCCATGGTCCACGGAAGTGTGGGCTTTCAGTTAGGGCCACGGATAGGGAGCCAGGTGAGCTGTCTAGTGAGAGTGGGTCCGATGACGCAATTGACTCCGAGTCACATGCTCACAAAGATAGTGAAGTT…	KAG6764651.1	MAAGRYGGCHDNESRDHESDSELSREDFPYSKDKFDRIENGNGDSDRGRVRELRDRARVRQRDIREREVTNGGYSSFSGRSDSGSSGSGGAHGPRKCGLSVRATDREPGELSSESGSDDAIDSESHAHKDSEVLKVVENGTRTPVEKKRKFSPIVWDRDDKPVSNSSKSGSPPAVTALPPPPPLPKAYRQSPSFIPEGGVGISPVKSSKNQNLLSSSPLKGSVGNSASESPVELASSPMEEQWGNDQEAEHIEDEDYVPMRNISSSRWAAGNNSPVDEGEIVEDQEIPKRRKKMPHLESLDSRVRNKLSTPDPGDFKREGSDVARGRSSESDERGTCARSLSGDDYHGNDSGRDDYMDIDEEHNNSDSDTDPEDEDDSCKTPEPAGPPQRSVNMLQGCR…
PotomCDKG;2a	POTOM_055921	ATGTTGAATCCTGAGGATAAAGATGATTCTTGCGAAACACCAGAACCTGCAGGTCCACCTCAAAGAAGTGTAAACATGCTTCAGGGGTGTAGAAGTGTTGATGAGTTTGAGAGACTAAATAAAATAGATGAGGGCACTTATGGTGTTGTATATAGAGCCAGAGAAAAGAAGACAGGGGAAATTATAGCATTGAAGAAGGTAAAGATGGAGAAAGAACATGAAGGTTTTCCACTGACTTCTCTTAGGGAAATAAACATTCTTCTTTCTTCTCATCATTCTTCAGTTGTTGATGTTAAAGAAGTTGTGGTAGGGAGTAGCCTTGATAGCATTTTTATGGTGATGGAGTACATGGAGCATGACCTCAGAGGACTCATAGAGTCAATGCGACAGCCATTTAGT…	KAG6740470.1	MLNPEDKDDSCETPEPAGPPQRSVNMLQGCRSVDEFERLNKIDEGTYGVVYRAREKKTGEIIALKKVKMEKEHEGFPLTSLREINILLSSHHSSVVDVKEVVVGSSLDSIFMVMEYMEHDLRGLIESMRQPFS
PotomCDKG;3a	POTOM_035578	ATGGCCGCTGGGAGACACGGGGGTTATCACGACAATGAATTCAAGGACCGGGAGTCTGATTTTGAACTATTAAAAGAGGATTTTGCTTATTCCAAGAATCAATATGATAGAATTGGGAATGGTAATGCTGAAAATGATAGGGGTCAAGTTCATCACTTAAGAGATAGCGCTAGGGTTAGGCAGAAGGATATTAAGGAGATAGGTGTGACTAATGGTGGGTATCGGTCCTCTTCCAGCAGGAGTGATTCAGGAAGTAGTGGTGGTGGTGGCGCCCTAAGGTCACGGAGGTGTGGGTTTTCTGTCAGGGCCACTGATAAGGAGCCAGGTGAGTTGTCCAGTGAGAGTGGGTCTGATGATGCCATTGACCCCGATTCACATGCTCATAAAGATAGTGAGGTT…	KAG6759111.1	MAAGRHGGYHDNEFKDRESDFELLKEDFAYSKNQYDRIGNGNAENDRGQVHHLRDSARVRQKDIKEIGVTNGGYRSSSSRSDSGSSGGGGALRSRRCGFSVRATDKEPGELSSESGSDDAIDPDSHAHKDSEVLKVTPVEKKRKFSPVVWDRDDKATSSLSKSWSSPAAAALPPPPPLPKAYRQSPNVIPDGGVEISPVISSKNLTLQSSSPLKGSVFKGSVGNSASNSPVELAFSLEGSVVKVSVGNSAPESSIELASSPVEEQWGNDQEAQHIEDEDYAPMRNISSSRWADGNNSPVDEGEIVEDQAVPKRRKKMPHMESLDFRVRNKSSTPDPGDFKREGYDADRGRSSESDERGTCARSSSGDDHPGNDSRRDGYMEIDDEHDNNDSDIDPEDED…
PotomCDKG;3b	POTOM_037542	ATGGCCGCTGGGAGACACGGGGGTTATCACGATAATGAATTCAAGGACCGGGAGTCTGATTTTGAACTATTAAAAGAGGATTTTGCTTATTCCAAGGATCAATATGATAGAATTGGGAACGGTAATGCTGAAAATGATAGGGGTCAAGTTCATCACTTAAGAGATAGCGCTAGGGTTAGGCAGAAGGATATTAAGGAGATGGGCGTGACTAATGGTGGGTATCGGTCCTCTTCCAGCAGGAGTGATTCAGGAAGTAGTGGTGGTGGTGGTGCCCTAAGGTCACGGAGGTGTGGGTTATCTGTCAGGGCCACTGATAAGGAGCCAGGTGAGTTGTCCAGTGAGAGTGGGTCTGATGATGCCATTGACCCCGAGTCACATGCTCATAAAGATAGTGAGGTT…	KAG6757236.1	MAAGRHGGYHDNEFKDRESDFELLKEDFAYSKDQYDRIGNGNAENDRGQVHHLRDSARVRQKDIKEMGVTNGGYRSSSSRSDSGSSGGGGALRSRRCGLSVRATDKEPGELSSESGSDDAIDPESHAHKDSEVLKVIPVEKKRKFSPVVWDRDDKATSSLSKSWSSPAAAALPPPPPLPKAYRQSPNVIPDGGVEISPVMSSKNLTLQSSSPLKVSVVKGSVGNSASNSPAELAFSLEGSEVKVSVGNSAPESSIELASSPVEEQWGNDQEAQHIEDEDYAPMRNISSSRWADGNNSPVDEGEIVEDQAVPKRRKKMPHLESLDFRARNKSSTPDPGDFKREGYDAARGRSSESDERGTCARSSSGDDHPDNDSGRDDYMEIDDEHDNNDSDTDPEDED…
PotomCDKG;4a	POTOM_042179	ATGGCGGCAGGGCGGCTCGATGTGTCTAGGAGGCGGGGTGGTGGTGGTTATTTTGATGAGGTGAAGCGGGTTGGTGATCGTGGTTTGGTACGGAGAAATGGGTATCATAGTTCAACGATTGTGCCTAGTTTTGATTTTAGACGAGATGGGCTTAGTTGTAGAGATGAAGAACGACAGTCAGGGGAGCCGTGGCAATTTAATGCCTTCGGTTCCTCGAAGTATGAGGAAGGTGAGATACCAGCAAATGAAGATGGGGTTCAATTGCCCGCAGACAAGAAAAGGAAGTTTTCTCCTATTGTATGGGATGTTGAGGAGAAAAAAGCGAAGATTTCTTCAAAGAATAGAGTTGTTCAGAGGAGTAGTACTCGGGATTTAAATGTTGTTTCAGACGAGGATGTT…	KAG6754169.1	MAAGRLDVSRRRGGGGYFDEVKRVGDRGLVRRNGYHSSTIVPSFDFRRDGLSCRDEERQSGEPWQFNAFGSSKYEEGEIPANEDGVQLPADKKRKFSPIVWDVEEKKAKISSKNRVVQRSSTRDLNVVSDEDVVKSPVQGGLELVVDKDCVDGGSADGIGSEYPTPLSPSLHPKKDGGYDQDQGQVEEEELPEARNIAMSRWASDDDSPRDTTLIDDKGMPGEMVYRTDLIHREGFQREVSDRDGSSSSLSDERGCSGSSASEYELQNDVMDIDDIRDENASVNEMEQTAGEEPTVTNQRGFNMLEGCRSVFEYERLNEINEGTYGKVYKARDKKTGEFVALKKVKMNVGRDKYLEEYGFPLTSLREINILMSFDHPSIVRVKEVVMGDLDSVFMVMEY…
PotomCDKG;4b	POTOM_043234	ATGGCGGCAGGGCGGCTCGATGTGTCTAGGAGGCGGGGTGGTGGTGGTTATTTTGATGAGGTGAAGCGGGTTGGTGATCGTGGTTTGGTACGGAAAAATGGGTATCATAGTTCAACGATTGTGCCTAGTTTTGATTTTAGACGAGGTGGGTTTAGTTGTAGAGATGAAGAACGACAGTCAGGGGAGCCGTGGCAATTTAATGCCTTCGGTTCCTCGAAGTATGAGGAAGGTGAGATACCAGCAAATGAAGATGGGGTTCAATTGCCCGCAGACAAGAAAAGGAAGTTTTCTCCTATTGTATGGGATGTTGAGGAGAAAAAAGCGAAGATTTCTTCAAAGAATAGAGCTGTTCAGAGGAGTAGTACTCGGGATTTAAATGTTGTTTCAGACGAGGATGTT…	KAG6753188.1	MAAGRLDVSRRRGGGGYFDEVKRVGDRGLVRKNGYHSSTIVPSFDFRRGGFSCRDEERQSGEPWQFNAFGSSKYEEGEIPANEDGVQLPADKKRKFSPIVWDVEEKKAKISSKNRAVQRSSTRDLNVVSDEDVVKSPVQGGLELVVDKDCVDGGSADGIGSEYPAHLSPSLHPKKDGGYDQEQGQVEEEELPEARNIAMSRWASDDDSPRDTILIDDKGMHGEMVYRTDLIHREGFQREVSDRDGSCSSLSDERGCSGSSASEYELQNDVMDIDDIRDENASVNEMEQTAGEEPTVTNQRGFNMLEGCRSVFEYERLNEINEGTYGKVYKARDKKTGEFVALKKVKMNVGRDKYLEEYGFPLTSLREINILMSFDHPSIVRVKEVVMGDLDSVFMVMEY…
PotomCDKG;5a	POTOM_049548	ATGGCGGCAGGGCGGCTCGATGTGTCTTGGAGAAGGGGTGGTGGCGGTGGTTATTTTGATGAGTTGAGGCGGGGTGGTGATCGTGGTGTGGTACGGAAAAATGGGTATCATAGCTCAACAAGAGTGCGTAGTTTTGATTTTAAAAGAAGTGGGTTTAATTGTAGAGATGAAGAGCGACAGTGTGGGGAATTATGGCAATTTAATGCCTTTGGTGACTCCGCGAGGTACGAGGAAGGTGAGATATCAGGGAATGAAGACGGGGTTCAGTTGCCTCTAGAGAAGAAGAGGAGGTTTTCTCCTGTTGTATGGGACGCAGAGGAGAAGGAAGCGAGGATTTCTTTGAAGAATAGGGTTTTTCAAAGGAGCAGTACTCAGGTTTTAAATGTTGTTTCAGACGAG…	KAG6747167.1	MAAGRLDVSWRRGGGGGYFDELRRGGDRGVVRKNGYHSSTRVRSFDFKRSGFNCRDEERQCGELWQFNAFGDSARYEEGEISGNEDGVQLPLEKKRRFSPVVWDAEEKEARISLKNRVFQRSSTQVLNVVSDEDVVKSSFKGGLELVVDEDRVDGGSVDGIESEYPAPQPASLPPKKDGGYGQEQDQVEEEELPNARNIALSRWASDDDSPRDTTLVDDEGMHGEIVCRTNSIEREGCQREVSDRDRSSSPQSDERGYSISFTSEHELQNDAMDVDDIGDENVSVNDMEQTDGWIDEPTTTTQRGINMLEGCRSVFKYERLNEINEGTYGKVYKARDKKTGEFVALKKVKMDVGRDRYLEEYGFPLTSLREINILMSFDHPSIVKVKEVVMGDLDSVFM…
PotomCDKG;5b	POTOM_050649	ATGGCGGCAGGGCGGCTCGATGTGTCTTGGAGAAGGGGTGGTGGCGGTGGTTATTTTGATGAGTTGAGGCGGGGTGGTGATCGTGGTGTGGTACGGAAAAATGGGTATCATAGCTCAACAAGAGTGCGCAGTTTTGATTTTAAAAGAAGTGGGTTTAATTGTAGAGATGAAGAGCGACAGTGCGGGGAATTATGGCAATTTAATGCCTTTGGTGACTCCCCGAGGTATGAGGAAGGTGAGATATCAGGGAATGAAGATGGGGTTCAGTTGCCTCTAGAGAAGAAGAGGAGGTTTTCTCCTGTTGTATGTGACGCAGAGGAGAAGGAAGCGAGGATTTCTTTGAAGAATAGGGTTTTTCAAAGGAGCAGTACTCAGGGTTTAAATGTTGTTTCAGACGAG…	KAG6746135.1	MAAGRLDVSWRRGGGGGYFDELRRGGDRGVVRKNGYHSSTRVRSFDFKRSGFNCRDEERQCGELWQFNAFGDSPRYEEGEISGNEDGVQLPLEKKRRFSPVVCDAEEKEARISLKNRVFQRSSTQGLNVVSDEDVVKSSFKGGLELVVDEDRVDGGSVDGIESEYPAPQSASLPPKKDGGYGQEQDQVEEEELPNARNIAMSRWASDDDSPRDTTLVDDEGMHGEIVCRTNSIESGGCQREVSDRDRSSSPQSDERGYSISFTSEHELQNDAMDVDDIGDENASVNDMEQTDGWIDEPTTTTQRGINMLEGCRSVFKYERLNEINEGTYGKVYKARDKNTGEFVALKKVKMDVGRDRYLEEYGFPLTSLREINILMSFDHPSIVKVKEVVMGDLDSVFM…
PotomCYCD1;1a	POTOM_002266	ATGTCTCACTCCCACTCCCACTTACCGGACCACTCTGCCTCTGCGCTTAACAGCCTGTACTGTGGGGAGGATGCCAGTGAGGTGGTCCAACAGGATGCCGACACGTGGATCTCTAGCCACCCTCAATTCCCACCACCATCACGATCCATCATCCTTTTTCCATCATCCGATGAGAATACCATCACCAAACTGATTGACTCTGAATCTCACTTCATGCCCTTGTCGGATTATCTCCATCGTTGCCGTCACCGCTCCATTGACATCACGGCTCGCCAAGATTCCATCAACTGGATCCTCAAGGTGTATGCACACTACGAGTTCAGGCCATTAACGGCGTTACTCTCCGTCAATTACTTCGACCGTTTTCTTTCCTCTTATTCTCTTCCGGAAAATGGGTGG…	KAG6793082.1	MSHSHSHLPDHSASALNSLYCGEDASEVVQQDADTWISSHPQFPPPSRSIILFPSSDENTITKLIDSESHFMPLSDYLHRCRHRSIDITARQDSINWILKVYAHYEFRPLTALLSVNYFDRFLSSYSLPENGWPFQLLSVACLSLAAKMEEPDVPLLLDLQILEPGFIFEPKNIQKMELRVMANLNWRLRSITPFDYLDYFISKLPSCSSTKPGNFNRVLKNSSDLILNTTRVIDFLGFAPSTVAAAAVISAAGKNFDTIPLKAGVGQFFHERVNREMVRSCHQLIEEYLIDTCPTARLKDLSDDALVDPASPAGVLDAAAACGSCSTRSENPISASSQAPETEPIIKRLRSTAPDVQEP
PotomCYCD1;1b	POTOM_005824	ATGTCTCGCTCTCACTCTCACTCTCACTCTCACTTACCGGACCACTCTGCCTCTGCACTTAACAGCCTGTACTGTGGGGAGGATGCCAGTGAGGTGGTCCAACAGGATGCCGACACGTGGATCTCTAGCCACCCTCAATTCCCACCACCATCACCACCCGTCATCCTTTCTCCACCATCCGATGAGAATACCATCACCAAACTGATCGACTCTGAATCTCACTTCATGCCCTTGTCGGATTATCTCCATCGTTGCCGTCACCGCTCCATTGACATCACGGCTCGCCAAGATTCCATCAACTGGATCCTCAAGGTGTATGCACACTACGAGTTCAGGCCATTAACGGCGTTACTCTCCGTCAATTACTTCGACCGTTTTCTTTCCTCTTATTCTCTTCCG…	KAG6789705.1	MSRSHSHSHSHLPDHSASALNSLYCGEDASEVVQQDADTWISSHPQFPPPSPPVILSPPSDENTITKLIDSESHFMPLSDYLHRCRHRSIDITARQDSINWILKVYAHYEFRPLTALLSVNYFDRFLSSYSLPENGWPFQLLSVACLSLAAKMEEPDVPLLLDLQILEPGFIFEPKNIQKMELRVMANLNWRLRSITPFDYLDYFISKLPSCSSTKPGNFNRVLKNSSDLILNTTRVIDFLGFAPSTVAAAAVISAAGKNFDTIPLKAGVGQFFHERVNREMVRSCHQLIEEYLIDTCPTARLKDLSDDALVDPASPAGVLDAAAACGSCSTRSENPISASSQTPETEPIIKRLRSTAPDVQEP
PotomCYCD1;2a	POTOM_026667	ATGCAAATTACCTCAATGCTGTTAAGTGTCGGAATCAACAGTGTTGTAATAATCTGTATAAATCACATACAAAGACACCACAAGCAACGAAAAAGTTCTGAACCTTTCCTCCGATGCGTGACAGGAAAAACCAGCTACAACATGTCTGTCGCGGCAGATGTTTCCACTCCTTCTGTTAACTTGTACTGCAATGAAACAGCTGGTGATGCACTTTGTTCCAATAATGCTGATGGCGTTAGTGAAATCAACCCTGCATATTTTCCAGTTGATATCGACGAGAGCTATATCGATAACATCCTGGTTTCCGAGGTTCATCAAATGCCAGAAACTGAGCTAATTACTCGATTTCCTGGCATTCCAGAATCTGGTTCTGCTCATCAAGAAACGCTGAATTGGATG…	KAG6767781.1	MQITSMLLSVGINSVVIICINHIQRHHKQRKSSEPFLRCVTGKTSYNMSVAADVSTPSVNLYCNETAGDALCSNNADGVSEINPAYFPVDIDESYIDNILVSEVHQMPETELITRFPGIPESGSAHQETLNWMLKVHAHYRFRPETAYLSANYFHCFMLSHALQKGKGWPLQLLAVACLSVAAKLEETRVPSLLDIQTLEPRFLFKPSTVQRMELLVMSSLKWRLHIITPFSFLHYFIAKLSNLSPRSKNLILARSSDLIISTCRVMNILAYTPSTIAAAAVLWVTDQSIGCPKLEFFHDRMNKEMVKGCYNLIKQNTPQLSRVKAVDATMPGKCLAKKCWRKDFKSGQDMSPSKC
PotomCYCD1;2b	POTOM_027811	ATGTCTGCCTCTGCAGATGTTTCCACTCCTTCTGTTAACTTGTACTGCAATGGAACAGCTGGTGATGCACTTTGTTCCAATAATGCCGATGGCATTAGTGAAATCAACTCTGCATATTTTCCAGTTGATATCGACGAGAGCTATATCGATAACATCCTGGTTTCCGAGCTTCATCAAATGCCAAAAACCGAGCTAATTACTCGATTTCCTGGCATTCCAGAATCTGGTTCTGCTCATCAAGACACGCTGGATTGGATGTTGAAGGTGCATGCTTACTACCGGTTTAGGCCCGAGACAGCATATCTCTCTGCTAACTATTTTCATTGTTTCATGTTATCTCATGCTTTGCAGAAAGGTAAAGGATGGCCCCTGCAGCTATTAGCAGTAGCCTGCCTATCT…	KAG6766643.1	MSASADVSTPSVNLYCNGTAGDALCSNNADGISEINSAYFPVDIDESYIDNILVSELHQMPKTELITRFPGIPESGSAHQDTLDWMLKVHAYYRFRPETAYLSANYFHCFMLSHALQKGKGWPLQLLAVACLSVAAKLEETRVPSLLDIQILEPRFLFKPCTVQRMELLVMGCLKWRLHIITPFSFLHYFIAKLSHLSPRSKNLILAHSSDLIISTCRVMNILAYTPSTIAAAAVLWVTDQSIGCPKLECFHNRMNKEMVKGCYNLIKQNTPRLSRGKALDATMPGKCLAKKCWRKDFKSSQDMSPSKC
PotomCYCD1;3a	POTOM_030132	ATGTCCTACACTGATTGCTTATCAGACCTTCTCTGCGGCGAGGACTCCTCCGATGTATTCTCCGGCGAGTCGCCGGAATGCTCGTCGGACCTTGAATCGCACGACTTTGTAGAAGAATCATCCATTGCTGGTTTCATTGAAGATGAAAGGAACTTCGTGCCTGGTTACGATTATTTTTCTCGGTTTCAATCTCAGTCTCTCGATGCTTCCGCTCGAGAACAATCTGTTGCATGGATTCTCAAGGTGCAAGCATGCTATGGATTCCAGCCATTAACGGCGTATCTCGCTGTCAATTACTTGGATCGGTTCCTGTATTCTCGCCGATTACCGCAAACCGACGGGTGGCCATTGCAACTCTTATCTGTTGCTTGCTTATCATTGGCTGCTAAAATGGAGGAA…	KAG6766067.1	MSYTDCLSDLLCGEDSSDVFSGESPECSSDLESHDFVEESSIAGFIEDERNFVPGYDYFSRFQSQSLDASAREQSVAWILKVQACYGFQPLTAYLAVNYLDRFLYSRRLPQTDGWPLQLLSVACLSLAAKMEEPLVPSLLDLQVEGAKYIFEPRTIRRMELLVLGVLDWRLRSITPFSFTGFFACKLDPAGAYTGFLISRATEIILSNIKEASFLEYRPSSIAAAAILCAANDIPNLSLVNPEHAESWCDGLSKDKIISCYRLMQDLVLDDSRRKSTKVLLPRLRVTIRARMRSSGSDSSSSSSSSSYKKRKLNNCLWVDDDKGNSE
PotomCYCD1;3b	POTOM_031873	ATGTCCTACACTGATTGCTTATCAGACCTTCTCTGCGGCGAGGACTCCTCCGATGTATTCTCCGGCGAGTCGCCGGAATGCTCGTCGGACCTTGAATCGCACGACTTTGTAGAAGAATCATCCATTGCTGGTTTCATTGAAGATGAAAGGAACTTCGTGCCTGGTTACGATTATTTTTCTCGGTTTCAATCTCAGTCTCTCGATGCTTCCGCTCGAGAACAATCTGTTGCATGGATTCTCAAGGTGCAAGCATGCTATGGATTCCAGCCATTAACGGCGTATCTCGCTGTCAATTACTTGGATCGGTTCCTGTATTCTCGCCGATTACCGCAAACCGACGGGTGGCCATTGCAACTCTTATCTGTTGCTTGCTTATCATTGGCTGCTAAAATGGAGGAA…	KAG6764405.1	MSYTDCLSDLLCGEDSSDVFSGESPECSSDLESHDFVEESSIAGFIEDERNFVPGYDYFSRFQSQSLDASAREQSVAWILKVQACYGFQPLTAYLAVNYLDRFLYSRRLPQTDGWPLQLLSVACLSLAAKMEEPLVPSLLDLQVEGAKYIFEPRTIRRMELLVLGVLDWRLRSITPFSFTGFFACKLDPAGAYNGFLISRATEIILSNIKEASFLEYRPSSIAAAAILCAANDIPNLSLVNPEHAESWCDGLSKDKIISCYRLMQDLVLDDSRRKSTKVLLPRLRVTIRARMRSGGSDSSSSSSSSSYKKRKLSNCLWVDDDKGNSE
PotomCYCD1;4a	POTOM_033095	ATGTCTCACCCTCACTCTCCAGACCACTGTGCTTCTGCAGTTAACAGCCTGTACTGTGGTGAAGATGCCAGTGAGGTGGTCCAGCAGGATGCTGACACGTGGATCTCTAGCTACCATCAATCCCCATCGCCGTCCACCATCCCTTCTCCGCCATCTGATAAGAATACAATCACCAAACTCATTGACTCTGAATCTCAGTTCATGCCTTTCCCTGACTATCTCCATCGTTGCCGTCACCGTTCCATTGACACCACGGCTCGCCAAGACTCCATCAACTGGATCCTCAAGGTGCATGCCCATTATGCCTTCAGGCCATTAACGGCGTTACTCTCTGTTAATTACTTCGACCGTTTTCTTTCATCCTATTCTCTTCCGGAAAATGGGTGGCCGTATCAGATA…	KAG6762585.1	MSHPHSPDHCASAVNSLYCGEDASEVVQQDADTWISSYHQSPSPSTIPSPPSDKNTITKLIDSESQFMPFPDYLHRCRHRSIDTTARQDSINWILKVHAHYAFRPLTALLSVNYFDRFLSSYSLPENGWPYQILSVACLSLAAKMEEPDVPLLLDLQVLEPGFIFEPKNIQKMELRVMAYLNWRLRSVTPFDYLDYFISKLPSCSSTNPDNFSRLLKDSSDLILNTTRVIDFLGFTPSTVAAAAAISAAGKSYDTIPWEAGDGQFFHERVNKEMVRSCHQLMEEYLIDTCPLSRHKVLAAEASVEPASPVGVLDAAAACGSCDTRSENPISASSQAPETEPIVKRLRSSASDVQEP
PotomCYCD1;4b	POTOM_034492	ATGTCTCACCCTCACTCCCCAGACCACTGTGCTCCTGCAGTTAACAGCCTGTACTGTGGTGAAGATGCCAGTGAGGTGGTCCAGCAGGATGCTGACACGTGGATCTCTAGCTACCATCAATCCCCATCGCCATCCACCATCCCTTCTCCGCCATCTGATAAGAATACAATCACCAAACTCATTGACTCTGAATCTCAGTTCATGCCTTTGTCTGACTATCTCCATCGTTGCCGTCACCGTTCCATTGACACCACGGCTCGCCAAGACTCCATCAACTGGATCCTCAAGGTGCATGCCCACTATGCCTTCAGGCCATTAACGGCGTTACTCTCTGTTAATTACTTCGACCGTTTTCTTTCATCCTATTCTCTTCCGGAAAATGGGTGGCCGTATCAGATA…	KAG6761283.1	MSHPHSPDHCAPAVNSLYCGEDASEVVQQDADTWISSYHQSPSPSTIPSPPSDKNTITKLIDSESQFMPLSDYLHRCRHRSIDTTARQDSINWILKVHAHYAFRPLTALLSVNYFDRFLSSYSLPENGWPYQILSVACLSLAAKMEEPDVPLLLDLQVLEPGFIFEPKNIQKMELRVMAYLNWRLRSVTPFDYLDYFISKLPSCSSTNPDNFGRLLKDSSDLILNTTRVIDFLGFTPSTVAAAAAISAAGKSYDTIPWEAGDGQFFHERVNKEMVRSCHQLMEEYLIDTCPLSRHKVLSAEASVEPASPVGVLDAAAACGSCNTRSENPISTCSQAPETEPIIKRLRSSASDVQEP
PotomCYCD1;5a	POTOM_035894	ATGTCTTATTCGGATTGCTTATCAGACCTTCTCTGCGGCGAGGAATCCTCCGATATATTCTCCGGCGAGTCGCCGGGATGCTCGACGGACCTCGAATCTCACGACTTTGTAGAAGAATCATCCATTGCTAGTTTCATAGAAGATGAAAGGAACTTCGTGCCTGGTTTCGATTACTTGTCTCGGTTTCAATCTCAATCTCTCGATGCTTCCGCACGAGAAGAATCTGTTGCATGGATTCTCAAGGTGCAAGCATACCATGGATTCCAGCCATTAACGGCGTATCTCTCCGTCAACTATTTGGATCGCTTCCTCTATTCTCGCCGATTACCGCAAACAGACGGGTGGCCATGGCAACTCTTATCTGCTGCTTGCTTATCACTAGCTGCTAAAATGGAGGAA…	KAG6759416.1	MSYSDCLSDLLCGEESSDIFSGESPGCSTDLESHDFVEESSIASFIEDERNFVPGFDYLSRFQSQSLDASAREESVAWILKVQAYHGFQPLTAYLSVNYLDRFLYSRRLPQTDGWPWQLLSAACLSLAAKMEEPLVPSLLDLQVEGAKYIFEPRTIRRMELLVLSVLDWRLRSITPFSFTGFFACKLDPTGAYIGFLISRAAEIILSNIKEASFLEYWPSSIAAAAILCAANDIPNLPLFNPEHAESWCDGLSKDKIISCYRLMQDHVLDNNRRNSTKVLLPQLRVTVRARTRSSGSDSSSSSSTSSYKRRKLNNCFWVHDDKGNSE
PotomCYCD1;5b	POTOM_037850	ATGTCTTATTCGGATTGCTTATCAGACCTTCTCTGCGGCGAGGAATCCTCCGATATATTCTCCGGCGAGTCGCCGGGATGCTCGACGGACCTCGAATCTCACGACTTTGTAGAAGAATCATCCATTGCTAGTTTCATAGAAGATGAAAGGAACTTCGTGCCTGGTTTCGATTACTTGTCTCGGTTTCAATCTCAATCTCTCGATGCTTCCGCACGAGAAGAATCTGTTGCATGGATTCTCAAGGTGCAAGCATGCCATGGATTCCAGCCATTAACGGCGTATCTCTCCGTCAACTATTTGGATCGCTTCCTCTATTCTCGCCGATTACCGCAAACAGACGGGTGGCCATGGCAACTCTTATCTGCTGCTTGCTTATCACTAGCTGCTAAAATGGAGGAA…	KAG6757534.1	MSYSDCLSDLLCGEESSDIFSGESPGCSTDLESHDFVEESSIASFIEDERNFVPGFDYLSRFQSQSLDASAREESVAWILKVQACHGFQPLTAYLSVNYLDRFLYSRRLPQTDGWPWQLLSAACLSLAAKMEEPLVPSLLDLQVEGAKYIFEPRTIRRMELLVLSVLDWRLRSITPFSFTGFFACKLDPTGAYIGFLISRATEIILSNIKEASFLEYWPSSIAAAAILCAANDIPNLPLFNPEHAESWCNGLSKDKIISCYRLMQDLVLDNNRRKSTKVLLPQLRVTVRGRTRSSGSDSSSSSSTSSYKRRKLNNCFWVHDDKGNSE
PotomCYCD1;6a	POTOM_046000	ATGTCTGTCTCGACAGATGTTTCCAGTACTCCTATTAACTTGTACTGCAACGAAACACCTGGTGTTGCACTTTGCTCCAGTGATGATGATGACGTTAGTGAAACCAGTAGCCTTTCATCTACAGATTTCCCAGTTGATATCGATGAGAGCTACATTGATAATATCCTCCTTTCTGAGCTTCATCAAATGCCAGCAACCGAGCTAATAACTCGATTTCTAGAGATTTCACAAGTTGGTTCAGCTCATCAAGATGCACTGAATTGGATGTTAAAGGCGCATGCTTCCTACCGGTTTAAGCCTGAAACAGCCTATCTCTCTGTCAGCTATTTTCATTGCTTCATACTATCTCGTCCATTGCAGCAAGGTAAAGGATGGCCCCTGCAGCTATTAGCAGTGGCG…	KAG6748962.1	MSVSTDVSSTPINLYCNETPGVALCSSDDDDVSETSSLSSTDFPVDIDESYIDNILLSELHQMPATELITRFLEISQVGSAHQDALNWMLKAHASYRFKPETAYLSVSYFHCFILSRPLQQGKGWPLQLLAVACLSLAAKMEETRVPSLLDIQLLEPRFLFKPSTVQRMELLVMSCLKWRLHIITPFSFLHYFVAKLPHLSPGSKNFILTHSSDLIISTCRVIKILAYTPSTIAAAAVLWVANQTIDGPKLACFHSRMDKASLKTLSSSSLYQGEMVRGCYNLIRQSTPQRCRGEVLDAAMPGNCHAKRCCRKGLQTSAEN
PotomCYCD1;6b	POTOM_047462	ATGTCTGTCTCGACAGATGTTTCCAGTACTCCTATTAACTTGTACTGCAACGAAACACCTGGTGTTGCACTTTGCTCCAGCGATGATGATGACATTAGTGAAACCAGTAGCCTTTCATCTACAGATTTCCCAGTTGATATCGATGAGAGCTACATTGATAATATCCTCCTTTCTGAGCTTCATCAAATGCCAGCAACCGAGCTAATAACTCGATTTCTAGAGATTTCACAAGTTGGTTCAGCTCATCAAGATGCACTGAATTGGATGTTAAAGGCGCATGCTTCCTACCGGTTTAAGCCTGAAACAGCCTATCTCTCTGTCAGCTATTTTCATTGCTTCATACTATCTCGTCCATTGCAGCAAGGTAAAGGATGGCCCCTGCAGCTATTAGCAGTAGCA…	KAG6747576.1	MSVSTDVSSTPINLYCNETPGVALCSSDDDDISETSSLSSTDFPVDIDESYIDNILLSELHQMPATELITRFLEISQVGSAHQDALNWMLKAHASYRFKPETAYLSVSYFHCFILSRPLQQGKGWPLQLLAVACLSLAAKMEETRVPSLLDIQLLEPRFLFKPSTVQRMELLVMSCLKWRLHIITPFSFLHYFVAKLPHLSPGSKNFILTHSSDLIISTCRVIKILAYTPSTIAAAAVLWVANQTIDGPKLACFHSRMDKASLKTLSSSSLYQGVVLVLEMVRGCYNLIRQSMPQRCRGEVLDAAMPGNCHAKRCCRKGFKSSQDMSPNKC
PotomCYCD2;1a	POTOM_007929	ATGGCACCAAGTTTTGATTGTGCAGTTTCAAACCTTCTATGCGCGGAAGATAATAATAGCATCTTCGATGATAACGATCACTATGATGCTACCGTGGAGGAGTTTGTGGCCACGTGGCATCATGGGAATCATCAAATCTGTAATCAAAACAGTGGTGGAGATGGCGGGTGGTTGCCGTTGCAGAGTGATGAGTGTTTGGTTTTGATGGTTGAAAAGGAGTGTCAGCATTTGCCTAATGGTGATTACTTGAAGAGACTGAGAAATGGGGACCTGGACATGGGTGCTAGAAAAGAGGCTGTTGATTGGATTGCAAAGGCGGCTGTTAGGATCTTTTGTGTTCTGTTCTATTATCTCAATTCCTCAATTGTGCTTTTGTTGATGATCAATACTAATGGTCTT…	KAG6786329.1	MAPSFDCAVSNLLCAEDNNSIFDDNDHYDATVEEFVATWHHGNHQICNQNSGGDGGWLPLQSDECLVLMVEKECQHLPNGDYLKRLRNGDLDMGARKEAVDWIAKAAVRIFCVLFYYLNSSIVLLLMINTNGLVAQQVHAHFGFGPLCAYLSINYLDRFLSAYELPKGKAWMMQLLAVACLSLAAKMEETEVPLSIDLQVGESRFVFEARTIQRMELLVLSTLSWRMQAITPFSFIDYFLSKINNDQTPPPKSLILQSIHLILSTIRGIYFLEFRPSEIAAAVAIAVVGETKTVDAEQAISVLTQPVQKERVLKCLQLINDLSLFGGSVKGTSASLLSVPQSPIGVLDAACLSYSSNHTTVEPCANSSHTTPDAKRRKLDKPCEA
PotomCYCD2;1b	POTOM_010016	ATGGCACCAAGTTTTGATTGTGCAGTTTCAAACCTTCTATGCGCGGAAGATAATAATAGTATCTTCGATGATAACGATCACTATGATGTTACCGTGGAGGAGTTTGAGGCCACGTGGCATCATGGGAATCATCAAATCTGTAATCAAAACGGTGGTGGAGATGGCGGGTGGTTGCCGTTGCAGAGTGATGAGTGTTTGGTTTTGATGGTTGAAAAGGAGTGTCAGCATTTGCCTAATGGTGATTACTTGAAGAGACTGAGAAATGGGGACCTGGACATGGGTGCTAGAAAAGAGGCTGTTGATTGGATTGCAAAGGCGGGACTTCTTATCATTTTCGGATTGGTATATCGTGATGATTATAGTGATATATGTGCTGGATGTCTGGAGATAGATCTGATC…	KAG6784325.1	MAPSFDCAVSNLLCAEDNNSIFDDNDHYDVTVEEFEATWHHGNHQICNQNGGGDGGWLPLQSDECLVLMVEKECQHLPNGDYLKRLRNGDLDMGARKEAVDWIAKAGLLIIFGLVYRDDYSDICAGCLEIDLIFFVLFYYLDSSIELLLMINTNGLVAQQVHAHFGFGPLCAYLSINYLDRFLSAYELPKGKAWMMQLLAVACLSLAAKMEETEVPLSIDLQVGESRFVFEARTIQRMELLVLSTLSWRMQAITPFSFIDYFLSKINNDQTPPPKSLILQSIHLILSTIRGIYFLEFRPSEIAAAVAIAVVGETKTVDAEQAISVLTQPVQKERVLKCLQLINDLSLFGGSVKGTSASLLSVPQSPIGVLDAACLSYSSNHTTVEPCANSSHNTPDAKR…
PotomCYCD2;2a	POTOM_019479	ATGGCACCAAGTTTTGATTGTACAGTTTCAAGCCTTCTATGTGCTGAAGATAATAATAGTATTTTTGATGATAACGATCGCTACGATGCTACCGTGGAGGAGTTTGAGGCCACGTGGCATCACGGGAATCATCAAATCCAGAATCAAAATAGTGGTTGGTGGTTGCCAATGCAGAGTGAAGAGTGTTTGGTTTTGATGGTTGAAAAGGAGTGTCAGCATTTGCCTAGTGGTGATTACTTGAAGAGACTGAGAAATGGGGACTTGGACTTGGGGGCTAGAAAAGAGGCTGTTGATTGGATTGCAAAGCCTTTTGTTCTAGTGTTGTGTGACCGCTCTTTGATATCGGTGTCGTACGTGACTTTGAGCCTCGCACGAGTGCTGTTTATTGTTTATGAGGTG…	KAG6775977.1	MAPSFDCTVSSLLCAEDNNSIFDDNDRYDATVEEFEATWHHGNHQIQNQNSGWWLPMQSEECLVLMVEKECQHLPSGDYLKRLRNGDLDLGARKEAVDWIAKPFVLVLCDRSLISVSYVTLSLARVLFIVYEVVVSFLLLDSTIELLLMVNTNGLVAQQVHAHFGFGPLCAYLSVNYLDRFLSAYELPKGNAWMMQLLGVACLSLAAKMEETEVPLSLDLQVGESSFVFEERTIQRMELLVLSTLDWRMHAITPFTFIDYFLGKINNDQTPPRPSEIAAAVSIAVVGETKTVDVEQAISVLAQPVQKERVLKCFQLIHDLSLVGESVKGPSASLLSAPQSPIGVLDAAACLSYNSDVGPCANSSHNTPDAKRRKPAKPCEV
PotomCYCD2;2b	POTOM_021473	ATGGCACCAAGTTTTGATTGTACAGTTTCAAGCCTTCTATGTGCTGAAGATAATAATAGTATTTTTGATGATAACGATTGCTACGATGCTACAGTGGAGGAGTTTGAGGCCACGTGGCATCACGGGAATCATCAAATCCAGAATCAAAATAGTGGTTGGTGGTTGCCAATGCAGAGTGAAGAGTGTTTGGTTTTGATGGTTGAAAAGGAGTGTCAGCATTTGCCTAGTGGTGATTACTTGAAGAGACTGAGAAATGGGGACTTGGACTTGGGGGGTAGAAAAGAGGCTGTTGATTGGATTGCAAAGGTTCACTCCCACTTTGGTTTTGGACCACTTTGTGCGTATTTATCGGTAAACTACTTGGATAGGTTTCTGTCTGCCTATGAATTACCTAAGGGT…	KAG6774124.1	MAPSFDCTVSSLLCAEDNNSIFDDNDCYDATVEEFEATWHHGNHQIQNQNSGWWLPMQSEECLVLMVEKECQHLPSGDYLKRLRNGDLDLGGRKEAVDWIAKVHSHFGFGPLCAYLSVNYLDRFLSAYELPKGNAWMMQLLGVACLSLAAKMEETEVPLSLDLQVGESSFVFEARTIQRMELLVLSTLDWRMHAITPFTFIDYFLGKINNDQTPPRPSEIAAAVSIAVVGETITVVVEQAISVLAQPVQKERVLKCFQLIHDLSLVGESVKGPSASLLSAPQSPIGVLDAACLSYNNSDVGPCANSSHNTPDAKRRKPATPCKV
PotomCYCD3;1a	POTOM_002340	ATGGCGATACCAAAACAACAGGAACTAGAACAAAATGAACTAAACTCACAACAAGAACAAAACGCTTCATTCCTGCTAGATGCACTCTACTGTGAAGAGGGGAGATGGGAAGATGAATCAGAAGAAGAGGTTTTGCAAGAGAGTACTTTTGTGAATGATCTTTTTCCACTTTCATTACTTGAACAAGATTTGTTCTGGGAAGATGAGGAACTTCTCTCACTCTTCTCTAAAGAACAAGAACAGCAAGCTTCTGTTAGTGTCAACAATGTAGCAGACGATCCTTTTCTTTTCAGGGCTCGTCAAGAAGCCGTGGAGTGGATGCTTAAGGTCATTGCTCATTATGGATTTTCAGCTCTCACATCAATCTTGGCTTTCAATTATCTTGATAGGTTTCTTTCT…	KAG6793149.1	MAIPKQQELEQNELNSQQEQNASFLLDALYCEEGRWEDESEEEVLQESTFVNDLFPLSLLEQDLFWEDEELLSLFSKEQEQQASVSVNNVADDPFLFRARQEAVEWMLKVIAHYGFSALTSILAFNYLDRFLSGPCYQRDSRPWMIQLVAVTCLSLAAKVEETHVEDTKYVFEAKTIQRMELLVLSTLKWKMHPVTPLSFLDHIIRRLGLKTHVHWEFLRRCEHLLLSVVSDSRSVSYLPSVLATATMMHVIDQVETFNPIDYQNQLLEEKVNGCYGLILELSRNRTTAIDKYQKRKFEPMPSSPSGVIGAVFSSDSSNDSWAVQGSSVSSSPEPLFKKSRTQDKWVFADIVSSPPSSLSLSLPISFSKNLP
PotomCYCD3;1b	POTOM_005896	ATGGCGATACCAAAACAACAAGAACTAGAACAAAATGAACTAAACTCACAACAAGAACAAAACGCTTCATTCCTGCTAGATGCACTCTACTGTGAAGAGGGGAGATGGGAAGATGAATCAGAAGAAGAGGTTTTGCAAGAGAGTACTTTTGTGAATGATCTTTTTCCACTTTCATTGCTTGAACAAGATTTGTTCTGGGAAGATGAGGAACTTCTCTCACTCTTCTCTAAAGAACAAGAACAGCGAGCTTCTGTTAGTGTCAACAATGTAGCAGACGATCCTTTTCTTTCCAGAGCTCGTCAAGAAGCTGTGGAGTGGATGCTTAAGGTCATTGCTCATTATGGATTTTCAGCTCTCACATCAATCTTGGCTTTCAATTATCTTGACAGGTTTCTTTCT…	KAG6789772.1	MAIPKQQELEQNELNSQQEQNASFLLDALYCEEGRWEDESEEEVLQESTFVNDLFPLSLLEQDLFWEDEELLSLFSKEQEQRASVSVNNVADDPFLSRARQEAVEWMLKVIAHYGFSALTSILAFNYLDRFLSGPCYQRDSRPWMIQLVAVTCLSLAAKVEETHVEDTKYVFEAKTIQRMELLVLSTLKWKMHPVTPLSFLDHIIRRLGLKTHVHWEFLRRCEHLLLSVVSDSRSVSYPPSVLATATMMHVIDQVETFNPIDYQNQLLEEKVNGCYGLILELSRNRTAAINKSQKRKFEPMPSSPSGVIGAVLSSDSSNDSWAVQGSSVSSSPEPLFKKSRTQDKWVFADIVSSPPSSLSLSLPISFSKNLP
PotomCYCD3;2a	POTOM_008091	ATGGCATCGAGGTATAATCCAGAAATAAGTGAGCAACAGCAATATCAGCAAAACCCTACATTTCTTTATGATGGTCTTTATTGTTCCGAAGAGAATTGGGAGAAAGAAGTTAGAGAAGACTATTTTCAAGATGAAGTGAAAGGAGAGAGTTTTTATAGTATTGATAACAATAAACGAAATACTTTTCCAGTCTTCGTACAGCAGGACTTAAGCTGGGAAGAGGAGGAACTTTCCTCTTTGTTTGCCAAGGAGGAGCAAAATCAGCTGTACAAAATTTTAGAAATCAACCCATCTTTAGCCACGGCTCGCTGTGAGGTTGTAGAGTGGATTCTAAAGGTCAATGTACACTACTCTTTCTCTGCTGTAACTGCAATCTTGGCCGTGAACTATCTTGATAGG…	KAG6786487.1	MASRYNPEISEQQQYQQNPTFLYDGLYCSEENWEKEVREDYFQDEVKGESFYSIDNNKRNTFPVFVQQDLSWEEEELSSLFAKEEQNQLYKILEINPSLATARCEVVEWILKVNVHYSFSAVTAILAVNYLDRFLLSVHLEKDKPWMAQLAAVACLSLAAKVEETQVPLLLDFQVEESKYVFETKTIQRMEILVLSTLKWKMNPITPISFLDYITRRLGLKDYLRLEFLKRSERILLSVVPGKLSKYFLYLIHDSRSMLYVPSVMATAVMLYIIDGVEPSLAAEYQSQLLGILGIDKDKVEDCSKLVMELAPGDHFKFSSKRKYSSIPGSPNGVIDVSFSSDSSNYSWSVVSSVSSSPEPLSKKTRALQSLNDATTDFLSLPR
PotomCYCD3;2b	POTOM_010180	ATGGCATCGAGGTATAATCCAGAAATAAGTGAGCAACAACAATATCAGCAAAACCCTACATTTCTTTATGATGGTCTTTATTGTTTCGAAGAGAATTGGGAGAAAGAAGTTAGAGAAGACTATTTTCAAGATGAAGTGAAAGGAGAGAGTTTTTATAGTATTGATAGCAATAAACGAAACACTTTTCCAGTCTTCGTACAACAGGACTTGAGCTGGGAAGAGGAGGAACTTTCCTCTTTGTTTGCCAAGGAGGAGCAAAATCAGCTGTACAAAATTTTAGAAATCAACCCATCTTTAGCCACGGCCCGCTGTGAGGCTGTAGAGTGGATTCTAAAGGTCAATGTAAACTACTCTTTCTCTGCTGTAACTGCAATCTTGGCCGTGAACTATCTTGATAGG…	KAG6784484.1	MASRYNPEISEQQQYQQNPTFLYDGLYCFEENWEKEVREDYFQDEVKGESFYSIDSNKRNTFPVFVQQDLSWEEEELSSLFAKEEQNQLYKILEINPSLATARCEAVEWILKVNVNYSFSAVTAILAVNYLDRFLLSVHLEKDKPWMAQLAAVACLSLAAKVEETQVPLLLDFQVEESKYVFEAKTIQRMEILVLSTLKWKMNPITPISFLDHITRRLGLKDYLCLEFLKRCERILLSVVPGKLSKSFLYLIHDSRSLLYVPSVMATAVMLYIIDGVEPSLAAEYQSQLLGILGIDKDKVEDCSKLVMELAPRDHFKFSSKRKYSSIPGSPNGVIDVSFSSDSSNYSWSVVSSVSSSPEPLSKKTRALQSLNDATTDFLSLPR
PotomCYCD3;3a	POTOM_019390	ATGTCTTTCTTACAAGAACAAGAGACTCATAATCAAAGCCCAGCATTGGCTCTTGACGGGCTTTATTGTGAAGAGGATGGATTTGGAGAGGATTATTCTTGTGGTTTGGATGATGAAACTAGCCAGGTTTATGATCAAAATGTGAAAAAGGAGCAAAATTTATCTTCTGTTTTGCTTGAGCAAGACTTGTTTTGGGAAGATAACGAGTTACTGTCTTTAATCTCTAAAGAGAAAGAGACCCATGTTGTTTTTGATAGTGTAGGATCTAGAGATGGATCTTTAATGGTGGTTCGTAGAGAGGCAGTTGAGTGGTTTTTGAGGGTAAAGGCACATTATGGGTTCAGTGCTTTGACTGGTGTTCTTGCTGTGAACTACTTTGATAGGTTCATTTCAAGTTCA…	KAG6775891.1	MSFLQEQETHNQSPALALDGLYCEEDGFGEDYSCGLDDETSQVYDQNVKKEQNLSSVLLEQDLFWEDNELLSLISKEKETHVVFDSVGSRDGSLMVVRREAVEWFLRVKAHYGFSALTGVLAVNYFDRFISSSRFRRDKPWMGQLAAVACLSLAAKVEETQVPLLLDLQVEDAEYVFEAKTIKRMELWVLSTLHWRMNPVTSISFFDHIIRRLGLKTHMHWEFLWRCERLLLSVISDSRFMSYLPSILATATMLHVIKEVEPRYQLQYQTQLMAVLKTNEDEVNECYRLILEQPGSQNQRHKRKYLSTPSSPNGVIDASFSSENSNDSWAVASSISSSSSVPQFKRSRTQVQQMRLPSLNRMCVDVLSSPH
PotomCYCD3;3b	POTOM_021393	ATGTCTTTCTTACAACAACAAGAGACTCATAATCAAAGCCCAGCATTGGCTCTTGACGGGCTTTACTGTGAAGAGGATGGATTTGGAGAGGATTATTCTTGTGGTTTGGATGATGAAACTAGCCAGGTTTATGATCAAAATGTGAAAAAGGAGCAAAATTTATCTTCTGTTTTGCTTGAGCAAGACTTGTTTTGGGAAGATAACGAGTTACTGTCTTTAATCTCCAAAGAGAAAGAGACCCATGTTGTTTTTGATAGTGTAGGATCTAGAGATGGATCTTTAATGGTGGTTCGTAGAGAGGCAGTTGAGTGGTTTTTGAGGGTAAAGGCACATTATGGGTTCAGTGCTTTGACTGGTGTTCTTGCTGTGAACTACTTTGATAGGTTCATTTCAAGTTCA…	KAG6774044.1	MSFLQQQETHNQSPALALDGLYCEEDGFGEDYSCGLDDETSQVYDQNVKKEQNLSSVLLEQDLFWEDNELLSLISKEKETHVVFDSVGSRDGSLMVVRREAVEWFLRVKAHYGFSALTGVLAVNYFDRFISSSRFRRDKPWMGQLAAVACLSLAAKVEETQVPLLLDLQVEDAKYVFEAKTIKRMELWVLSTLHWRMNPVTSISFFDHIIRRLGLKTHMHWEFLWRCERLLLSVISDSRFMSYLPSILATATMLHVIKEVEPRNQLQYQTQLMAVLKTNEDEVNECYRLILEQPGSQNQRHKRKYLSTPSSPNGVIDASFSSENSNDSWAVASSISSSSSVPQFKRSRAQVQQMRLPSLNRMCVDVLSSPH
PotomCYCD3;5a	POTOM_033195	ATGGCAATACCTAAACAACAAGAACTAGGACAAGATGAACTAAGCACACAGCAAGAACAGAACACTTCATTCTTGCTAGATGCACTCTATTGTGAAGAGGGGAAATGGGAAGATGATTCAGAAGAAGAGGTTTTGCAAGAGAGTCCTTCAGTGAACAACCCCTCTGGCGATCTGTTTTCGATTTCATTGCTTGAACAAGATTTGTTCTGGGAAGATGAGGAGCTTCTCTCACTCTTCTCTAAAGAACAAGAACAGCAAGCTTCTGTTAGTGTCAACAATGTGGCAAGCGATCCTTTTCTTTCCAGGGCTCGTCAAGAAGCTGTGGAGTGGATGCTTAAGGTCATTGCTTATCATGGATTTTCAGCTCTCACATCAATCTTGGCTATCAATTATCTAGAT…	KAG6762681.1	MAIPKQQELGQDELSTQQEQNTSFLLDALYCEEGKWEDDSEEEVLQESPSVNNPSGDLFSISLLEQDLFWEDEELLSLFSKEQEQQASVSVNNVASDPFLSRARQEAVEWMLKVIAYHGFSALTSILAINYLDRFLVSPCYQRDNRPWMIQLVAVTCLSLAAKVEETHVPLLLDLQVEDTKYLFEAKTIQRMELLVLSTLKWKMHPVTPLSFLDHIIRRLGLKTNVHWEFLRRCEHLLLYVVSDSRSGCYLPSVLATATMMHVIDQVETFNPIDYQTQLLDALKITKEKVNGCYGLILELSRTRAIANNKPKKRKFEPMPLQGSSVSSSLETLFKKSRTQDQWVFVDIIGSPR
PotomCYCD3;5b	POTOM_034592	ATGGCAATACCTAAACAACAAGAACTAGGACAAGATGAACTAAGCACACAGCAAGAACAGAACACTTCATTCTTGCTAGATGCACTCTATTGTGAAGAGGGGAAATGGGAAGATGATTCAGAAGAAGAGGTTTTGCAAGAGAGTCCTTCCGTGAACAACCCCTCTGGCGATCTGTTTTCGATTTCATTGCTTGAACAAGATTTGTTCTGGGAAGATGAGGAGCTTCTCTCACTCTTCTCTAAAGAACAAGAACAGCAAGCTTCTGTCAGTGTCAATAATGTGGCAAGCGATCCTTTTCTTTCCAGGGCTCGTCAAGAAGCTGTGGAGTGGATGCTTAAGGTCATTGCTCATCATGGATTTTCAGCTCTCACATCAATCTTGGCTATCAATTATCTAGAT…	KAG6761377.1	MAIPKQQELGQDELSTQQEQNTSFLLDALYCEEGKWEDDSEEEVLQESPSVNNPSGDLFSISLLEQDLFWEDEELLSLFSKEQEQQASVSVNNVASDPFLSRARQEAVEWMLKVIAHHGFSALTSILAINYLDRFLVSPCYQRDNRPWMIQLVAVTCLSLAAKVEETHVPLLLDLQVEDTKYLFEAKTIQRMELLVLSTLKWKMHLVTPLSFLDHIIRRLGLKTNVHWEFLRRCEHLLLYVVSGMRFSVVDVDSRSGCYLPSVLATATMMHVIDQVETFNPIDYQTQLLDVLKITKEKVNGCYGLILELSRTRAIANNKPKKRKFEPMPLQGSSVSSSLETLFKKGRTQDQWVFVDIIGSPR
PotomCYCD3;6a	POTOM_046102	ATGGCATCAATGTATAACCCAGAAACGAGTGCGATACAAGACCAACAACAATATCAACAAAACCCTACATTGCTTTATGATGCTCTCTATTGTTCTGAAGAGAATTGGGTGGAAGAAGTTAGAGAGGACTGGTTTCAAGATGAACTAGAAGGAGAGAGTTATTGCAGCAACAATAGCAATAAACTAAACACTTTTCCAATATTGCTAGAACAGGACTTAAGCTGGGAAGATGAGGAGCTTTCCTCTTTGTTTGCCAAGGAGGAGCAAAATCAGCTGTGCAAAGACTTAGAAACAAACCCGTCTTTGGCTAGGGCTCGCTGTGATTCTGTAGAGTGGATTCTAAAGGTCAATGGACACTACTCTTTCACCGCTCTAACTGCAGTTTTGGCAGTGAACTAT…	KAG6749060.1	MASMYNPETSAIQDQQQYQQNPTLLYDALYCSEENWVEEVREDWFQDELEGESYCSNNSNKLNTFPILLEQDLSWEDEELSSLFAKEEQNQLCKDLETNPSLARARCDSVEWILKVNGHYSFTALTAVLAVNYLDRFLFSVHLQKEKPWMAQLAAVSCLSLAAKVEETQVPLLLDFQVEDSKYVFEAKTIQRMEILVLSTLKWKMNPVTPISFLDYITRRLGLEHYLCLEFLKRCERMVLSILADSRSMPYVPSVMAAATMLYVIDNIEPSLAAEYQSQLLSILGIDKDKVEDCSKFLMEFALREHFKLLSNKRKFCSLPGSPSGVVDVSFSSDSSNDAWSVAPSVSSSPKPLSKKSRALQSLNNATTSDFSQHSSLVP
PotomCYCD3;6b	POTOM_047561	ATGGCATCAATGTATAACCCAGAAACGAGTGCGGTACAAGACCAACAACAATATCAACAAAACCCTACATTACTTTTTGATGCTCTCTATTGTTCTGAAGAGAATTGGGTGGAAGAAGTTAGAGAGGACTGGTTTCAAGATGAACTAGAAGGAGAGAGTTATTGTAGCAACAATAGCAATAAACTAAACACTTTTCCAATATTGCTAGAACAGGACTTAAGCTGGGAAGATGAGGAGCTTTCCTCTTTGTTTGCCAAGGAGGAGCAAAATCAGCTGTGCAAAGACTTAGAAACCAACCCGTCTTTGGCTAGGGCTCGCTGTGAGGCTGTAGAGTGGATTCTAAAGGTCAATGAACACTACTCTTTCACCGCTCTAACTGCAGTTTTGGCAGTGAACTAT…	KAG6747671.1	MASMYNPETSAVQDQQQYQQNPTLLFDALYCSEENWVEEVREDWFQDELEGESYCSNNSNKLNTFPILLEQDLSWEDEELSSLFAKEEQNQLCKDLETNPSLARARCEAVEWILKVNEHYSFTALTAVLAVNYLDRFLFSVHLQKEKPWMAQLAAVSCLSLAAKVEETQVPLLLDFQVEDSKYVFEAKTIQRMEILVLSTLKWKMNPVTPISFLDYITRRLGLEHYLCLEFLKRCERMVLSILADSRSMPYVPSVMAAATMLYVIDNIEPSLAAEYQSQLLSILGIDKDKVEDCSKFLMEFALRDHFKLLSNKRKFCSLPGSPSGVVDVSFSSDSSNDSWSVASSVSSSPKPLSKRSRALQSLNNATTSDFSQHSSLVP
PotomCYCD5;1a	POTOM_008060	ATGGCGGGCGAATCTTTATCTCCCAATGATCTTCTTTGTCGAGAAGATTTTCGTACTGAATTGTCAGTGGCAGATGAAGATGATACATACATTGATCTTTCACGGACTTATGTTGGTGATCCAGATACGGAAGAAGAAGAGTATTTGGCGTTGTTGGCTAATCAAGAACCTCATCGTGGGTTCGATGCTAACGACACTTTGGTTACTGATAGCTGGTTTAGAAATGCTCGCCTGGAAGCTATTACTTGGATTCTCAGAGTTGGTACAAGAAAAACCTTTGGTTTTCATTTTCACACCGCTTACTTGTCCATGATATATTTTGATCGGTTCATTTCAAGTCGTTCCATTGATAGAAGGTATTCTTGGGTAGTTAAATTGATATCAGTAGCATGTATTTCT…	KAG6786457.1	MAGESLSPNDLLCREDFRTELSVADEDDTYIDLSRTYVGDPDTEEEEYLALLANQEPHRGFDANDTLVTDSWFRNARLEAITWILRVGTRKTFGFHFHTAYLSMIYFDRFISSRSIDRRYSWVVKLISVACISLASKMEEVQVPSSPEFQTDGVIFESKSVKRVELGILSTLQWRMNYTTPFAFLRYFIMRFSRQDSPPRETISRTVRYILALMKEIHLMSHRPSVIAAAASLVVINNSLTRTALETQMNSVAYPGFLNIEEVFRCYNLLQQLDVENLRSTANGLPLKARPALFFFEALLAVLKFERGHETQDVVCGNQKEFLCLIIL
PotomCYCD5;1b	POTOM_010150	ATGGCGGGCGAATCTTTATCTCCCAATGATCTTCTTTGTAGAGAAGATTTTCGTGCTGAATTGTCAGTGGCAGATGAAGATGATACATACATTGATATTTCACGGACATATGTTGGTGATCCAGATACGGAAGAAGAAGAGTATTTGGCGTTGTTGGCTAATCAAGAACCTCATCGTGGGTTCGATGCTAACGACACTTTGGTTACTGATAGCTGGTTTAGAAATGCTCGCTTGGAAGCTATTACTTGGATTCTCAGAGTTGGTGTTTCTTTCTTCATCCCCTCTTTTTTTCCCTTTCAAATTGTTATCAACACTTTCTTGTTTCAACTCCATATGCGCTTCTTCCTGTACTTGTGGTTTGTTTATGGTTTTTCGGTATTGCAGAGAAGGTATTCTTGG…	KAG6784455.1	MAGESLSPNDLLCREDFRAELSVADEDDTYIDISRTYVGDPDTEEEEYLALLANQEPHRGFDANDTLVTDSWFRNARLEAITWILRVGVSFFIPSFFPFQIVINTFLFQLHMRFFLYLWFVYGFSVLQRRYSWVVKLISVACISLASKMEEAQVPSSPEFQTDGVIFESKSVKRVELGILSTLQWRMNYTTPFAFLRYFIMRFSRQDSPPRETISRTVRYILALMKEIHLMSHRPSVIAAAASLVVINNSLTRTTLETQMNSVAYPGFLNIEDVFRCYNLLQQLDVENVRSTANGLPLKARPALFLFEALLAVLKFERGHETQDIVCGNQKEFLCLIIL
PotomCYCD5;2a	POTOM_027072	ATGGGAGACTTCGACAGCTCTCTCTCTCTGTCAAGTCTCTTGTGTCATGAGAATGAAAGTTGTTTTTTCAACGACAGTGTTAGTGATCACAACCACATCAAACATGACCGATCTTGCTTCGCTTTAGAAACTGAAGTTGATGTTGAATATGTGGAGAAGTTGGTGGAGCGGGAGACCATTACTTTTGGATACAGATGTCATGCGTCTTTTGACGATTGCTTGATCACTAGCCATAATTGGTTAAAATTTGCTCGCTTAGATGCCATTGAATGGATTCTTAATACGAGAGCAATCTACGGTTTTCGATTTCATACGGCTTATCTTTCTGTCACCTACTTCGACCGTTTTGTTTCTAAAAGATCTATTGACGAAGGGAAATTGTGGGCTATCCGGTTATTA…	KAG6768175.1	MGDFDSSLSLSSLLCHENESCFFNDSVSDHNHIKHDRSCFALETEVDVEYVEKLVERETITFGYRCHASFDDCLITSHNWLKFARLDAIEWILNTRAIYGFRFHTAYLSVTYFDRFVSKRSIDEGKLWAIRLLSVACLSLAAKMEERKVPPLSEFPVEDFCFGNKVIQRMELLVLNTLEWRMNSITPFAYLHYFIHKTCGESTPKDTVSRAVELVVAMIKEIDLLDHRPSIIAAAAVLAASNRQLTRKELELKVDMISSWGSLENENVFSCYIAMQEIEMGKVKTPRLVFYPNSSAVHSGSFDVLENSSLVSGAGIKRSLTFNECDQTCPAKKICRT
PotomCYCD5;2b	POTOM_028241	ATGGGAGACTTCGACAGTTCTCTCTCTTTGTCAAGTCTTTTGTGTCATGAGAATGAAGGTTGTTTTTTCAACGACAGTATTAGTGATCACAACCACATCAAACATGACCGATCTTGCTTCGGTTTAGAAACTGAAGTTGATGTTGAATATGTAGAGAAGTTGGTGGAGCGGGAGACCATTACTTTTGGATACAGATGTCATGCGTCTTTTGACGATTGCTTGATCACCAGCCATAATTGGTTAAAATTTGCTCGCTTAGATGCCATTGAATGGATTCTTAATACGAGAGCAATCTACGGTTTTCGATTTCATACGGCTTATCTTTCTGTCACTTACTTCGACCGTTTTGTTTCAAAAAGATCTATTGACGAAGGGAAATTGTGGGCTATCCGGTTATTA…	KAG6767062.1	MGDFDSSLSLSSLLCHENEGCFFNDSISDHNHIKHDRSCFGLETEVDVEYVEKLVERETITFGYRCHASFDDCLITSHNWLKFARLDAIEWILNTRAIYGFRFHTAYLSVTYFDRFVSKRSIDEGKLWAIRLLSVACLSLAAKMEERKVPPLSEFPVEDFCFGNKVIQRMELLVLNALEWRMNSITPFAYLHYFIQKTCGESTPKDTISRAVELVVAMIKEIDLLDHRPSIIAAAAVLAASNRQLTRKELELKMDMISSWGSLENENVFSCYIAMLEIEMGKVKTPRLVFYPNSSAVHSGSFDVLENSSLISGAGIKRSLTFNECDQTCPAKKICRP
PotomCYCD5;3a	POTOM_046058	ATGCTCTCAGCATGCAATGAAATAAAGAAAATGGCAGACGAATCTTTATCTCCCGGTGATCTTTTTTGTTATGAAGATTTTCTTGGTGAATTGGCAGTAGCAGATGAAGATGATACATACATTGATATTACAAGGACTTATGTTGGTGACCCAGATACGGAAGATGAGTATTTGACGTTGTTGGCTAATCGAGAGCCTCATCAAGGTTTTAATGCTAATGAAACCTTGGTTCTTGATGCCTCGTTTAGAACTGCCCGCTTGGAAGCTATTACATGGATTCTCAGAACAAGAAAAAACTTTGGTTTTCATTTTCATACCGCATACTTGTCAATGATATATTTTGATCGGTTCCTTTCAAGTCGTTCCATTGATAGAAATTATACTAGGGTAGTTAGCTTG…	KAG6749017.1	MLSACNEIKKMADESLSPGDLFCYEDFLGELAVADEDDTYIDITRTYVGDPDTEDEYLTLLANREPHQGFNANETLVLDASFRTARLEAITWILRTRKNFGFHFHTAYLSMIYFDRFLSSRSIDRNYTRVVSLISVGCISLAAKMEEVRVPSLPQLQTEGVTFESTNVERVELGILSTLQWRMSYATPFAFLRYFIIKFSRQDSPPRETVSRTVQSILALMRERHLMSHRPSVIAAAATLVALNNSLTRTTLETQMNSIAYPGFLNIEEVFRCYNLLQQLDVENLHTPRNVNSASRSNDIKRRRLQFDNDGPA
PotomCYCD5;3b	POTOM_047513	ATGCTCTCAGCATGCAATGAAATAAAGAAAATGGCAGACGGATCTTTATCTCCCGGTGATCTTTTTTGTTATGAAGATTTTCTTGGTGAATTGGCAGTAGCAGATGAAGATGATACATACATTGATATTACAAGGACTTATGTTGGTGACCCAGATACGGAAGATGAGTATTTGACGTTGTTGGCTAATCGAGAGCCTCATCAAGGTTTTAATGCTAATGAAACCTTGGTTCTTGATGCCTCGTTTAGAACTGCCCGCTTGGAAGCTATTACATGGATTCTCAGAACAAGAAAAAACTTTGGTTTTCATTTTCATACCGCATACTTGTCAATGATATATTTTGATCGGTTCCTTTCAAGTCGTTCCATTGATAGAAATTTTAGTAGGGTAGTTAGCTTG…	KAG6747624.1	MLSACNEIKKMADGSLSPGDLFCYEDFLGELAVADEDDTYIDITRTYVGDPDTEDEYLTLLANREPHQGFNANETLVLDASFRTARLEAITWILRTRKNFGFHFHTAYLSMIYFDRFLSSRSIDRNFSRVVSLISVGCISLAAKMEEVRVPSLPQLQTEGVTFESTNVERVELGILSTLQWRMNYATPFAFLRYFIIKFSRQDSPPRETVSRTVQSILALMRERHLMSHRPSVIAAAATLVALNNSLTRTTLETQMNSIAYPGFLNIEEVFRCYNLLQQLDVENLHTPRNVNSAIRSNDIKRRRLQFDNDGPA
PotomCYCD6;1a	POTOM_014993	ATGGAGTTTGATCTTGAGAACTCTTTGACAAGCTTGGAAGAACACCAAGCTGATACAGTCCCAAATCTCTTTGCCTCTGAATCTGATCACATGCCTTCAAGAAATTTCCTACACTGCTTGAAAACCTCTGGTTTCTATGTCTCCTTTCGTCAAGAAGCCATTTCTCTCATTTTACAGGCACAATATTCTTGCAACTATGACGCCTTCATACCTTACCTTGCTGTTAATTACATGGATCGATTCATTTCCAAACAAGAAATTCCGCAAGGGAAGCCATGGATTCTTAGACTTCTAGTAATCTCTTGCCTTTCTCTAGCTGCAAAGATGAAGAACGCCCACTTCTCAGGAGAGGAAGCTGGTTTCATCTTTGACACACAAACCATTAATCGCATGGAACTT…	KAG6778655.1	MEFDLENSLTSLEEHQADTVPNLFASESDHMPSRNFLHCLKTSGFYVSFRQEAISLILQAQYSCNYDAFIPYLAVNYMDRFISKQEIPQGKPWILRLLVISCLSLAAKMKNAHFSGEEAGFIFDTQTINRMELLILDALNWRMRSITPFSFVHFFISVLELKDPSTSQPLKDRATEIIFKAQNEIKFLEFKPSIVAASALLVASNELLPLQFPLFKCSFSSCAFVNKEKLLSCFNAVQEMVEMEWYESMLDTMSCTRTPLSVLDRQCTRSESETTSTTSITNGSTVPEIKRRRLNGHSSK
PotomCYCD6;1b	POTOM_016739	ATGGAGTTTGATCTTGAGAACTCTTTGACAAGCTTGGAAGAACACCAATCTGATACAGTCCCAAATCTCTTTGCCTCTGAATCTGATCACATGCCTTCAAGAAATTTCCTACACTGCTTGAAAACCTCTGGTTTCTATGTCTCCTTTCGTCAAGAAGCCATTTCTCTCATTTTACAGGCACAATATTCTTGCAACTATGACGCCTTCATACCTTACCTTGCTGCTAATTACATGGATCGATTCATTTCCAAACAAGAAATTCCGCAAGGGAAGCCATGGATTCTTAGACTTCTAGTAATCTCTTGCCTTTCTCTAGCTGCAAAGATGAAGAACGCCCACTTCTCAGTCTCTGATTTTCAGGGAGAGGAAGCTGGTTTCATCTTTGACACACAAACCATT…	KAG6776948.1	MEFDLENSLTSLEEHQSDTVPNLFASESDHMPSRNFLHCLKTSGFYVSFRQEAISLILQAQYSCNYDAFIPYLAANYMDRFISKQEIPQGKPWILRLLVISCLSLAAKMKNAHFSVSDFQGEEAGFIFDTQTINRMELLILDALNWRMRSITPFSFVHFFISVLELKDPSTSQPLKDRATEIIFKAQNEIKFLEFKPSIVAASALLVASNELLPLQFPLFKCSISSCAFVNKEKLLSCFNAVQEMVEMEWYESMLDTLSCTRTPLSVLDRQCTRSESETTSTTSITNGSTVPEIKRRRLNGHSSK
PotomCYCD6;2b	POTOM_040571	ATGAAGTTAGATCTTGAAAACCCGTTGACAAGCTCGGAAGAACATCAATCTGATACGATCACATATCTCTTTGCCTCTGAATTTGATCACATGCCTTCAAGAAATCTACTAAACTTCTTGGAAACATGTGATCACTTCTACATCTCCTTTCGTCAGGAAGCCATTTCCCTCATTTTACAGGCACAATGTTCCTGCAACTGTGGCCCCTTTATACCCTACCTTGCAGTTAATTTCATGGATCGATTCATTTCCAGGATGGAAATTCCGCAAGGAAAGCCATGGATTCTTAGACTTCTGGTAGTCTCTTGCCTTTCTCTAGCTGCAAAGATGGAGAACACAGACTTCTCAATCTCTAATTTTCAGGGAGACGAAGCTGGTTTCCTCTTCGACAACAAAACA…	KAG6754777.1	MKLDLENPLTSSEEHQSDTITYLFASEFDHMPSRNLLNFLETCDHFYISFRQEAISLILQAQCSCNCGPFIPYLAVNFMDRFISRMEIPQGKPWILRLLVVSCLSLAAKMENTDFSISNFQGDEAGFLFDNKTINRMELLILDTLEWRMRSITPFSFVHFFISLSQLKDPALTRTLKDRATEIIFKAQNEIKLLKFKPSIIAASALLVASKELLPLQFPSFKFSISAFECVNEENLLNCFDTLQEMVENENGRRQC
PotomCYCD6;3a	POTOM_039350	ATGGAGTTTGATCTTGAAAACCCTTTGACAAGCTTGAAAGAATACGTTTCTGATACAATCCCAGATCTCTTTGTCTCTGAATCTGATCACATGCCTTCAAGAAATTTCCTACACTGCTTGAAAACCTCTGACTTCTACGTTTCCTTTCGTGAAGAAGCCATTTCTCGCATTTTACAGGCACAATATTCTTGCAACTATGACCTCTTCATTCCCTACCTTGCAGTAAACTACATGGATCGATTCATTTCCAGGCAAGAAATTCCGCAAGGGAAGCCATGGATTCTTAGACTTCTCATAATCTCTTGCCTTTCTCTAGCTGCAAAGATGAAGAATAAACACTTCTCCATCTCCAATTCTCAGGAAGCGGAAGCTGGTTTCATCTTTGACACACAAACAATT…	KAG6755942.1	MEFDLENPLTSLKEYVSDTIPDLFVSESDHMPSRNFLHCLKTSDFYVSFREEAISRILQAQYSCNYDLFIPYLAVNYMDRFISRQEIPQGKPWILRLLIISCLSLAAKMKNKHFSISNSQEAEAGFIFDTQTINRMELLVLDALNWRMRSITPFSFVHFFVSLFELKDPSSSQPLKDRATEIIFKAQNEIKFLEFKPSIIAASALLVASNERFPLQFPCFKSSIYSCEFVNEEKLLECFNALQEMVEMEWYESMLDTMSCTPLSVLDKHFTKSESETTSIITSTTTITNGSTVPEIKRRKLNGCSSK
PotomCYCD6;3b	POTOM_040574	ATGGAGTTTGATCTTGAAAACCCTTTGACAAGCTTGAAAGAATACGTTTCTGATACAATCCCAGATCTCTTTGTCTCTGAATCTGATCACATGCCTTCAAGAAATTTCCTACACTGCTTGAAAACCTCTGACTTCTACGTTTCCTTTCGTGAAGAAGCCATTTCTCGCATTTTACAGGCACAATATTCTTGCAACTATGACCTCTTCATTCCCTACCTTGCAGTAAACTACATGGATCGATTCATTTCCAGGCAAGAAATTCCGCAAGGGAAGCCATGGATTCTTAGACTTCTAGTAATCTCTTGCCTTTCTCTAGCTGCAAAGATGAAGAATAAACACTTCTCCATCTTCAATTCTCAGGAAGCGGAAGCTGGTTTCATCTTTGACACACAAACAATT…	KAG6754780.1	MEFDLENPLTSLKEYVSDTIPDLFVSESDHMPSRNFLHCLKTSDFYVSFREEAISRILQAQYSCNYDLFIPYLAVNYMDRFISRQEIPQGKPWILRLLVISCLSLAAKMKNKHFSIFNSQEAEAGFIFDTQTINRMELLVLDALNWRMRSITPFSFVHFFISLFELKDPSSAQPLKDRATEIIFKAQNEIKFLEFKPSIIAASALLVASNERFPLQFPCFKCSIYSCEFVNEEKLLECFNALQEMVEMEWYESMLDTMSCTPLSVLDRHFTKSESETTSIITSTTTITNGSTVPEIKRRKLNGYSSK
PotomCYCD6;4a	POTOM_044718	ATGATCAGAGCTACAAACAGATCAATGGATTTCAATCTTGAAAATCCACTAGCGAATTCCCATGACTTTCACCTCGACACAATCTCTTCTGATCTCTTTCTCATTGAGTCTGAGCACATGCCTTCTAATAACTACTTGAACACCCTCAAGGAGATGGACTTCGATGGCTCTTTCAGAAGAGAAGCTATCTCTTCAGTCTTAAGGGTTTCTTGCAACTTCGATCCATCCTTGTCCTATCTTGCTGTTAATTACCTTGATAGGCTCTTATCAAGCCAAGGAATTCCCGGTGATGGTGGCTTTGTATTTGACTCACGAACGATACAAAAAATGGAGGTGCTGATACTTGGGGCATTAAACTGGAGAATGAGATCAATCACTCCATTCTCCTTCATTTCTTTC…	KAG6752483.1	MIRATNRSMDFNLENPLANSHDFHLDTISSDLFLIESEHMPSNNYLNTLKEMDFDGSFRREAISSVLRVSCNFDPSLSYLAVNYLDRLLSSQGIPGDGGFVFDSRTIQKMEVLILGALNWRMRSITPFSFISFFISLFKPKDPPLRQALKARASEIIFKAQNDINLLEFKPSLIAASALLYASHELFPMQFLCFRKAISNCSHVKKENLLQCYNAMQEIAMDGYRSQFDVVSSSETPANVLDQHFSSSETEKTNGTIETISTNSSNKIWAEKDIKRRKISAF
PotomCYCD6;4b	POTOM_045874	ATGGATTTCAATCTCGAAAACCCACTAGCGAATTCCCATGACCTTCACCTTGACACCATCCCTTCTGATCTCTTTCTCATTGAGTCTGATCACATGCCTTCTAATAACTACTTGAACACCCTCAAGGAGATGGACTTCGATGGCTCTTTCAGAGGAGAAGCTATCTCTTCAGTCTTAAGGGTAGGTGTGCAAAACGTTTCTTGCAACCTTGATCCATCCTTGTCGTATCTTGCTGTTAATTACCTTGATAGGCTCTTATCAAGCCAAGGAATTCCCGGTGATGGTGGCTTTGTATTTGACACACAAACGATACAAAAAATGGAGGTGCTGATACTTGGGGCATTAAACTGGAGAATGAGATCAATCACTCCCTTCTCCTTCATTTCTTTCTTCATTTCT…	KAG6751341.1	MDFNLENPLANSHDLHLDTIPSDLFLIESDHMPSNNYLNTLKEMDFDGSFRGEAISSVLRVGVQNVSCNLDPSLSYLAVNYLDRLLSSQGIPGDGGFVFDTQTIQKMEVLILGALNWRMRSITPFSFISFFISLFKPKDPPLRQALKARASEIIFKAQNDINLLEFKPSLIAASALLCASHELFPLQFLCFRKAMSNCSHVNKENLLQCYNAMQEIAMDGYRSQFDVVSSSETPVNVLDQHFSSSETEKTNGTIETISTNSSNKIWAEKDIKRRKISAF
PotomCYCD6;5a	POTOM_058612	ATGGATTTCAATCTTGAAAACCCATTAACGAATTCTCATGAGCTTCACTTTGACACAACCCCTTCTCTCTTCCTCATTGAATCTGACCACATGCCTTCAAAGAGCTACCTAAAGACCCTCAAAGAGATAGACTTTGATGTCTCTTTTAGAAGAGAAGCCATCTCTTCTGTCTTAAGGGTTTCTTGCAACTTCGATCCGTCCTTGTCCTATCTTGCTGTTAATTACCTCGATCGGTTCTTATCGAGCCAAGGAATTCCTCAATCAAAGCCATGGGTCTTTAAGCTTCTCGCAGTTGCTTGTGTCTCTCTAGCAGCCAAAATGAAGGAAGCAGAATTCCATGTCACTGATATTCAGGGTGATGGTGGTTTTGTATTTGACCCTCAAACAATACAAAAGATG…	KAG6738977.1	MDFNLENPLTNSHELHFDTTPSLFLIESDHMPSKSYLKTLKEIDFDVSFRREAISSVLRVSCNFDPSLSYLAVNYLDRFLSSQGIPQSKPWVFKLLAVACVSLAAKMKEAEFHVTDIQGDGGFVFDPQTIQKMEVLILGALNWRMRSITPFSFISFFISLFKPKDPPLRQALKARACEIIFKAQNDINLLEFRPSLTAASALLYACHELFPMQFLCFRKAISICSYVNKENLLLCYNAMQETAMDGYKSQFDMVSSSDTPVNVLDRNFSSSESENTNGTVVMIPSNGSNKTWPEKDIKRRKISALCNNQTVQLSAFSDATTTMLM
PotomCYCD6;5b	POTOM_059653	ATGGATTTCAATCTTGAAAACCCATTAACGAATTCTCATGAGCTTCACTTTGACACAACCCCTTCTCTCTTCCTCATTGAATCTGACCACATGCCTTCAAAGAGCTACTTAAAGACCCTCAAAGAGATAGACTTTGATGTCTCTTTTAGAAGAGAAGCCATCTCTTCTGTCTTAAGGGTTTCTTGCAACTTCGATCCGTCCTTGCCCTATCTTGCTGTTAATTACCTCGATAGGTTCTTATCGAGCCAAGGGATTCCTCAATCAAAGCCATGGGTCTTTAAGCTTCTCGCAGGTGCTTGTGTCTCTCTAGCAGCCAAAATGAAGGAAGCAGAATTCTGTGTCACTGATATTCAGGGTGATGGTGGTTTTGTATTTGACCCTCAAACAATACAAAAGATG…	KAG6738094.1	MDFNLENPLTNSHELHFDTTPSLFLIESDHMPSKSYLKTLKEIDFDVSFRREAISSVLRVSCNFDPSLPYLAVNYLDRFLSSQGIPQSKPWVFKLLAGACVSLAAKMKEAEFCVTDIQGDGGFVFDPQTIQKMEVLILGALNWRMRSITPFSFISFFISLFKPKDPPLRQALKARACEIIFKAQNDINLLEFRPSLTAASALLHACHELFPMQFLCFRKAISICSYVNKENLLQCYNAMQETAMDGYKSQFDMVSSSDTPVNVLDRHFSSSESENTNGTVVMIPSNGSNKTWPEKDIKRRKISALCNNQTVQLSAFSDATTTMLM
PotomCYCD7;1a	POTOM_022947	ATGGATAGCTTGCTTTGTGATGAGGTCTGGCTTTCCAGTCCTGCAACTCCCGATTACCACATTAATCAACCACGGTATAGCCATGGAGAGACCTACGCAGCTGCTTCCTCATTCTACACAACCACAGAAGACTGTGAGAAGGCCGTCTCTATATACCTGGAGAAGGAGTTCACTTGCATGCCTGAACCCGGATACGTAGAACATCTTCGGACCAAAAATTTGTTGTTTGCTAGGCTCAGAGCCATTCAGTGGCTCATCAAGTCTCGTCAAAGGCTCAGTCTCTCTTTCGAAACTGTTTTCAACGCTGCCAATTACCTTGACCGATTCATGTCGATGAATCAATGCCATGGATGGAAATGTTGGATGGTTGAATTGCTGTGCGTGGCATGCTTATCAGTT…	KAG6771575.1	MDSLLCDEVWLSSPATPDYHINQPRYSHGETYAAASSFYTTTEDCEKAVSIYLEKEFTCMPEPGYVEHLRTKNLLFARLRAIQWLIKSRQRLSLSFETVFNAANYLDRFMSMNQCHGWKCWMVELLCVACLSVASKFTETRTPCLHDIQMEDLDHSFQPITIQRMELVLLRALGWRLGSTTAYSYVELLVMKIDFLQKDLVACRVTELLLGAMQDCSMVGFRPSITAISALWCSLEELVPSKSDAHLAHVKGLLNALDHKDDVVIKCHGIMEAQLINPVYNLLACGKKHSYCCPSSPVTVLPTERIGIYDCDVDLSFFNDSGSNKKQETSKKKRKWHEKSIKDDGFQKRIK
PotomCYCD7;1b	POTOM_025137	ATGGATAGCTTGCTTTGTGATGAGGTCTGGCTTTCGAGTCCTGCAACTCCCGATTACCACATTAATCAACCACGGTATAGCCATGGAGAGACCTACGCAGCTGCTTCCTCATTCTACACAACCACAGAAGACTGTGAGAAGGCCGTCTCTATATACCTGGAGAAGGAGTTCACTTGCATGCCTGAACCCGGATACGTAGAACATCTTCGGACCAAAAATTTGTTGTTTGCTAGGCTCAGAGCCATTCAGTGGCTCATCAAGTCTCGACAAAGGCTCGGTCTCTCTTTCGAAACTGTTTTCAACGCTGCCAATTACCTTGACCGATTCATGTCGATGAATCAATGCCATGGATGGAAATGTTGGATGGTTGAATTGCTGTGCGTGGCATGCTTATCAGTT…	KAG6769498.1	MDSLLCDEVWLSSPATPDYHINQPRYSHGETYAAASSFYTTTEDCEKAVSIYLEKEFTCMPEPGYVEHLRTKNLLFARLRAIQWLIKSRQRLGLSFETVFNAANYLDRFMSMNQCHGWKCWMVELLCVACLSVASKFTETRTPCLHDIQMEDLDHSFQPITIQRMELVLLRALGWRLGSTTAYSYVELLMMKIDYLQKDLVACRVTELLLGAMQDCSMVGFRPSITAISALWCSLEELVPSKSDAHLAHVKGLLNALDHKDDVVIKCHGIMEAQLINPVYNLLACGKKHSYCCPSSPVTVLPTERIGIYDCDVDLSFFNDSGSNKKQETSKKKRKWHEKSIKDDGLQKRIK
