# Supplementary material for: Study on the interaction preference between CYCD subclass and CDK family members at the poplar genome level
Source: Sci Rep. 2022 Oct 7;12:16805. doi: 10.1038/s41598-022-20800-9 (PMC9547009; doi:10.1038/s41598-022-20800-9)
Supplement: Supplementary file 1 — Supplementary Information. [file 41598_2022_20800_MOESM1_ESM.zip › Supplementary materials/Table S2. PotomCYCD sequence identity.xlsx]

## Sheet: Sheet1
Seq->	PotomCYCD1;1a	PotomCYCD1;1b	PotomCYCD1;4a	PotomCYCD1;4b	PotomCYCD1;2a	PotomCYCD1;2b	PotomCYCD1;6a	PotomCYCD1;6b	PotomCYCD1;3a	PotomCYCD1;3b	PotomCYCD1;5a	PotomCYCD1;5b	PotomCYCD2;1a	PotomCYCD2;1b	PotomCYCD2;2a	PotomCYCD2;2b	PotomCYCD6;1a	PotomCYCD6;1b	PotomCYCD6;3a	PotomCYCD6;3b	PotomCYCD6;2b	PotomCYCD6;4a	PotomCYCD6;4b	PotomCYCD6;5a	PotomCYCD6;5b	PotomCYCD5;1a	PotomCYCD5;1b	PotomCYCD5;3a	PotomCYCD5;3b	PotomCYCD5;2a	PotomCYCD5;2b	PotomCYCD3;1a	PotomCYCD3;1b	PotomCYCD3;5a	PotomCYCD3;5b	PotomCYCD3;2a	PotomCYCD3;2b	PotomCYCD3;6a	PotomCYCD3;6b	PotomCYCD3;3a	PotomCYCD3;3b	PotomCYCD7;1a	PotomCYCD7;1b
PotomCYCD1;1a	ID	0.969	0.844	0.847	0.327	0.37	0.364	0.364	0.335	0.335	0.332	0.329	0.312	0.296	0.28	0.32	0.251	0.256	0.243	0.245	0.223	0.21	0.21	0.254	0.251	0.233	0.207	0.247	0.244	0.291	0.285	0.231	0.231	0.231	0.228	0.26	0.258	0.248	0.248	0.279	0.279	0.208	0.208
PotomCYCD1;1b	0.969	ID	0.835	0.837	0.324	0.363	0.357	0.358	0.331	0.331	0.331	0.328	0.309	0.293	0.277	0.316	0.248	0.254	0.24	0.243	0.22	0.208	0.208	0.251	0.249	0.233	0.207	0.247	0.244	0.287	0.282	0.231	0.231	0.231	0.228	0.254	0.249	0.239	0.239	0.279	0.279	0.204	0.204
PotomCYCD1;4a	0.844	0.835	ID	0.974	0.325	0.364	0.351	0.351	0.343	0.343	0.343	0.34	0.321	0.304	0.284	0.322	0.25	0.256	0.236	0.239	0.219	0.209	0.215	0.251	0.248	0.23	0.203	0.243	0.241	0.277	0.274	0.225	0.225	0.234	0.231	0.258	0.253	0.248	0.248	0.272	0.272	0.21	0.21
PotomCYCD1;4b	0.847	0.837	0.974	ID	0.32	0.359	0.348	0.349	0.343	0.343	0.343	0.34	0.324	0.306	0.286	0.325	0.256	0.261	0.242	0.245	0.219	0.215	0.22	0.253	0.251	0.23	0.203	0.241	0.241	0.28	0.277	0.225	0.225	0.234	0.231	0.26	0.255	0.25	0.25	0.277	0.277	0.205	0.205
PotomCYCD1;2a	0.327	0.324	0.325	0.32	ID	0.806	0.6	0.613	0.256	0.256	0.261	0.258	0.232	0.22	0.203	0.225	0.185	0.193	0.181	0.181	0.189	0.16	0.154	0.192	0.189	0.213	0.196	0.226	0.224	0.209	0.212	0.205	0.205	0.218	0.216	0.219	0.215	0.203	0.207	0.2	0.2	0.174	0.174
PotomCYCD1;2b	0.37	0.363	0.364	0.359	0.806	ID	0.699	0.719	0.293	0.293	0.29	0.29	0.252	0.236	0.222	0.249	0.205	0.217	0.2	0.2	0.214	0.169	0.172	0.214	0.211	0.23	0.211	0.222	0.219	0.237	0.24	0.214	0.214	0.234	0.226	0.233	0.23	0.222	0.222	0.212	0.212	0.194	0.194
PotomCYCD1;6a	0.364	0.357	0.351	0.348	0.6	0.699	ID	0.945	0.298	0.298	0.298	0.298	0.251	0.235	0.224	0.25	0.219	0.225	0.217	0.211	0.227	0.171	0.171	0.203	0.201	0.241	0.211	0.227	0.227	0.25	0.252	0.2	0.2	0.221	0.216	0.22	0.22	0.212	0.212	0.215	0.215	0.19	0.188
PotomCYCD1;6b	0.364	0.358	0.351	0.349	0.613	0.719	0.945	ID	0.3	0.3	0.3	0.3	0.245	0.23	0.219	0.244	0.216	0.222	0.211	0.206	0.222	0.166	0.166	0.206	0.203	0.243	0.213	0.227	0.227	0.246	0.249	0.197	0.197	0.218	0.213	0.217	0.217	0.209	0.212	0.215	0.215	0.185	0.183
PotomCYCD1;3a	0.335	0.331	0.343	0.343	0.256	0.293	0.298	0.3	ID	0.99	0.902	0.908	0.307	0.288	0.272	0.309	0.285	0.291	0.286	0.286	0.265	0.238	0.242	0.273	0.27	0.273	0.241	0.269	0.266	0.305	0.302	0.243	0.243	0.271	0.264	0.27	0.273	0.272	0.272	0.285	0.287	0.229	0.232
PotomCYCD1;3b	0.335	0.331	0.343	0.343	0.256	0.293	0.298	0.3	0.99	ID	0.896	0.902	0.307	0.288	0.272	0.309	0.282	0.288	0.283	0.283	0.262	0.235	0.239	0.27	0.267	0.273	0.241	0.269	0.266	0.302	0.3	0.243	0.243	0.271	0.264	0.27	0.273	0.272	0.272	0.285	0.287	0.229	0.232
PotomCYCD1;5a	0.332	0.331	0.343	0.343	0.261	0.29	0.298	0.3	0.902	0.896	ID	0.981	0.305	0.288	0.27	0.307	0.285	0.291	0.283	0.283	0.256	0.235	0.239	0.265	0.265	0.279	0.244	0.274	0.271	0.305	0.302	0.238	0.238	0.271	0.262	0.26	0.263	0.267	0.272	0.282	0.285	0.216	0.218
PotomCYCD1;5b	0.329	0.328	0.34	0.34	0.258	0.29	0.298	0.3	0.908	0.902	0.981	ID	0.305	0.288	0.27	0.307	0.288	0.294	0.286	0.286	0.259	0.235	0.239	0.265	0.265	0.279	0.244	0.277	0.274	0.305	0.302	0.238	0.238	0.273	0.267	0.263	0.265	0.264	0.269	0.28	0.282	0.218	0.221
PotomCYCD2;1a	0.312	0.309	0.321	0.324	0.232	0.252	0.251	0.245	0.307	0.307	0.305	0.305	ID	0.919	0.742	0.732	0.229	0.239	0.234	0.234	0.215	0.22	0.22	0.27	0.267	0.233	0.23	0.231	0.231	0.245	0.245	0.244	0.244	0.24	0.237	0.267	0.267	0.268	0.272	0.269	0.269	0.208	0.21
PotomCYCD2;1b	0.296	0.293	0.304	0.306	0.22	0.236	0.235	0.23	0.288	0.288	0.288	0.288	0.919	ID	0.745	0.691	0.216	0.226	0.221	0.221	0.201	0.206	0.205	0.253	0.251	0.223	0.22	0.218	0.218	0.232	0.232	0.232	0.232	0.228	0.225	0.254	0.254	0.254	0.258	0.256	0.256	0.194	0.197
PotomCYCD2;2a	0.28	0.277	0.284	0.286	0.203	0.222	0.224	0.219	0.272	0.272	0.27	0.27	0.742	0.745	ID	0.824	0.194	0.201	0.197	0.197	0.193	0.19	0.188	0.232	0.23	0.214	0.216	0.206	0.206	0.219	0.216	0.215	0.215	0.217	0.215	0.239	0.237	0.237	0.241	0.23	0.23	0.19	0.193
PotomCYCD2;2b	0.32	0.316	0.322	0.325	0.225	0.249	0.25	0.244	0.309	0.309	0.307	0.307	0.732	0.691	0.824	ID	0.226	0.235	0.229	0.229	0.224	0.22	0.214	0.268	0.265	0.244	0.222	0.235	0.235	0.244	0.241	0.243	0.243	0.244	0.241	0.274	0.274	0.274	0.279	0.266	0.266	0.214	0.217
PotomCYCD6;1a	0.251	0.248	0.25	0.256	0.185	0.205	0.219	0.216	0.285	0.282	0.285	0.288	0.229	0.216	0.194	0.226	ID	0.97	0.834	0.844	0.617	0.458	0.485	0.507	0.51	0.205	0.181	0.211	0.211	0.266	0.266	0.179	0.179	0.173	0.169	0.197	0.2	0.191	0.199	0.195	0.195	0.185	0.185
PotomCYCD6;1b	0.256	0.254	0.256	0.261	0.193	0.217	0.225	0.222	0.291	0.288	0.291	0.294	0.239	0.226	0.201	0.235	0.97	ID	0.841	0.847	0.63	0.451	0.474	0.516	0.519	0.214	0.189	0.214	0.214	0.269	0.269	0.176	0.176	0.178	0.174	0.202	0.205	0.196	0.204	0.201	0.201	0.194	0.194
PotomCYCD6;3a	0.243	0.24	0.236	0.242	0.181	0.2	0.217	0.211	0.286	0.283	0.283	0.286	0.234	0.221	0.197	0.229	0.834	0.841	ID	0.977	0.62	0.475	0.498	0.518	0.524	0.206	0.182	0.204	0.204	0.251	0.251	0.163	0.16	0.158	0.155	0.186	0.188	0.188	0.193	0.2	0.2	0.187	0.184
PotomCYCD6;3b	0.245	0.243	0.239	0.245	0.181	0.2	0.211	0.206	0.286	0.283	0.283	0.286	0.234	0.221	0.197	0.229	0.844	0.847	0.977	ID	0.623	0.478	0.501	0.524	0.53	0.209	0.184	0.207	0.207	0.251	0.251	0.165	0.163	0.161	0.157	0.183	0.186	0.185	0.19	0.2	0.2	0.184	0.184
PotomCYCD6;2b	0.223	0.22	0.219	0.219	0.189	0.214	0.227	0.222	0.265	0.262	0.256	0.259	0.215	0.201	0.193	0.224	0.617	0.63	0.62	0.623	ID	0.388	0.401	0.424	0.424	0.221	0.193	0.225	0.225	0.255	0.25	0.158	0.158	0.176	0.172	0.171	0.176	0.17	0.176	0.18	0.18	0.176	0.176
PotomCYCD6;4a	0.21	0.208	0.209	0.215	0.16	0.169	0.171	0.166	0.238	0.235	0.235	0.235	0.22	0.206	0.19	0.22	0.458	0.451	0.475	0.478	0.388	ID	0.912	0.694	0.694	0.169	0.147	0.186	0.186	0.193	0.19	0.161	0.158	0.153	0.15	0.173	0.175	0.162	0.172	0.168	0.168	0.166	0.166
PotomCYCD6;4b	0.21	0.208	0.215	0.22	0.154	0.172	0.171	0.166	0.242	0.239	0.239	0.239	0.22	0.205	0.188	0.214	0.485	0.474	0.498	0.501	0.401	0.912	ID	0.703	0.706	0.172	0.153	0.177	0.177	0.196	0.193	0.158	0.155	0.15	0.146	0.172	0.172	0.159	0.169	0.165	0.165	0.176	0.176
PotomCYCD6;5a	0.254	0.251	0.251	0.253	0.192	0.214	0.203	0.206	0.273	0.27	0.265	0.265	0.27	0.253	0.232	0.268	0.507	0.516	0.518	0.524	0.424	0.694	0.703	ID	0.981	0.197	0.175	0.21	0.208	0.229	0.229	0.197	0.195	0.179	0.175	0.215	0.218	0.202	0.212	0.207	0.207	0.21	0.21
PotomCYCD6;5b	0.251	0.249	0.248	0.251	0.189	0.211	0.201	0.203	0.27	0.267	0.265	0.265	0.267	0.251	0.23	0.265	0.51	0.519	0.524	0.53	0.424	0.694	0.706	0.981	ID	0.195	0.172	0.208	0.205	0.226	0.226	0.195	0.192	0.177	0.173	0.21	0.213	0.197	0.207	0.207	0.207	0.21	0.21
PotomCYCD5;1a	0.233	0.233	0.23	0.23	0.213	0.23	0.241	0.243	0.273	0.273	0.279	0.279	0.233	0.223	0.214	0.244	0.205	0.214	0.206	0.209	0.221	0.169	0.172	0.197	0.195	ID	0.87	0.656	0.656	0.366	0.366	0.208	0.21	0.211	0.206	0.218	0.216	0.228	0.233	0.246	0.246	0.181	0.184
PotomCYCD5;1b	0.207	0.207	0.203	0.203	0.196	0.211	0.211	0.213	0.241	0.241	0.244	0.244	0.23	0.22	0.216	0.222	0.181	0.189	0.182	0.184	0.193	0.147	0.153	0.175	0.172	0.87	ID	0.568	0.571	0.306	0.306	0.189	0.191	0.189	0.185	0.192	0.189	0.203	0.208	0.218	0.218	0.164	0.164
PotomCYCD5;3a	0.247	0.247	0.243	0.241	0.226	0.222	0.227	0.227	0.269	0.269	0.274	0.277	0.231	0.218	0.206	0.235	0.211	0.214	0.204	0.207	0.225	0.186	0.177	0.21	0.208	0.656	0.568	ID	0.984	0.374	0.371	0.209	0.209	0.229	0.223	0.215	0.215	0.217	0.227	0.24	0.24	0.183	0.185
PotomCYCD5;3b	0.244	0.244	0.241	0.241	0.224	0.219	0.227	0.227	0.266	0.266	0.271	0.274	0.231	0.218	0.206	0.235	0.211	0.214	0.204	0.207	0.225	0.186	0.177	0.208	0.205	0.656	0.571	0.984	ID	0.377	0.374	0.209	0.209	0.229	0.223	0.218	0.218	0.219	0.229	0.245	0.245	0.183	0.185
PotomCYCD5;2a	0.291	0.287	0.277	0.28	0.209	0.237	0.25	0.246	0.305	0.302	0.305	0.305	0.245	0.232	0.219	0.244	0.266	0.269	0.251	0.251	0.255	0.193	0.196	0.229	0.226	0.366	0.306	0.374	0.377	ID	0.97	0.223	0.223	0.222	0.215	0.22	0.22	0.232	0.237	0.24	0.237	0.222	0.225
PotomCYCD5;2b	0.285	0.282	0.274	0.277	0.212	0.24	0.252	0.249	0.302	0.3	0.302	0.302	0.245	0.232	0.216	0.241	0.266	0.269	0.251	0.251	0.25	0.19	0.193	0.229	0.226	0.366	0.306	0.371	0.374	0.97	ID	0.223	0.223	0.222	0.215	0.218	0.218	0.23	0.235	0.24	0.237	0.222	0.225
PotomCYCD3;1a	0.231	0.231	0.225	0.225	0.205	0.214	0.2	0.197	0.243	0.243	0.238	0.238	0.244	0.232	0.215	0.243	0.179	0.176	0.163	0.165	0.158	0.161	0.158	0.197	0.195	0.208	0.189	0.209	0.209	0.223	0.223	ID	0.981	0.753	0.734	0.464	0.472	0.469	0.476	0.503	0.508	0.19	0.193
PotomCYCD3;1b	0.231	0.231	0.225	0.225	0.205	0.214	0.2	0.197	0.243	0.243	0.238	0.238	0.244	0.232	0.215	0.243	0.179	0.176	0.16	0.163	0.158	0.158	0.155	0.195	0.192	0.21	0.191	0.209	0.209	0.223	0.223	0.981	ID	0.753	0.734	0.462	0.469	0.466	0.474	0.498	0.503	0.19	0.193
PotomCYCD3;5a	0.231	0.231	0.234	0.234	0.218	0.234	0.221	0.218	0.271	0.271	0.271	0.273	0.24	0.228	0.217	0.244	0.173	0.178	0.158	0.161	0.176	0.153	0.15	0.179	0.177	0.211	0.189	0.229	0.229	0.222	0.222	0.753	0.753	ID	0.964	0.455	0.465	0.463	0.468	0.498	0.503	0.196	0.198
PotomCYCD3;5b	0.228	0.228	0.231	0.231	0.216	0.226	0.216	0.213	0.264	0.264	0.262	0.267	0.237	0.225	0.215	0.241	0.169	0.174	0.155	0.157	0.172	0.15	0.146	0.175	0.173	0.206	0.185	0.223	0.223	0.215	0.215	0.734	0.734	0.964	ID	0.46	0.468	0.45	0.455	0.487	0.492	0.192	0.194
PotomCYCD3;2a	0.26	0.254	0.258	0.26	0.219	0.233	0.22	0.217	0.27	0.27	0.26	0.263	0.267	0.254	0.239	0.274	0.197	0.202	0.186	0.183	0.171	0.173	0.172	0.215	0.21	0.218	0.192	0.215	0.218	0.22	0.218	0.464	0.462	0.455	0.46	ID	0.971	0.744	0.747	0.481	0.483	0.213	0.213
PotomCYCD3;2b	0.258	0.249	0.253	0.255	0.215	0.23	0.22	0.217	0.273	0.273	0.263	0.265	0.267	0.254	0.237	0.274	0.2	0.205	0.188	0.186	0.176	0.175	0.172	0.218	0.213	0.216	0.189	0.215	0.218	0.22	0.218	0.472	0.469	0.465	0.468	0.971	ID	0.747	0.752	0.486	0.488	0.218	0.218
PotomCYCD3;6a	0.248	0.239	0.248	0.25	0.203	0.222	0.212	0.209	0.272	0.272	0.267	0.264	0.268	0.254	0.237	0.274	0.191	0.196	0.188	0.185	0.17	0.162	0.159	0.202	0.197	0.228	0.203	0.217	0.219	0.232	0.23	0.469	0.466	0.463	0.45	0.744	0.747	ID	0.976	0.479	0.484	0.213	0.208
PotomCYCD3;6b	0.248	0.239	0.248	0.25	0.207	0.222	0.212	0.212	0.272	0.272	0.272	0.269	0.272	0.258	0.241	0.279	0.199	0.204	0.193	0.19	0.176	0.172	0.169	0.212	0.207	0.233	0.208	0.227	0.229	0.237	0.235	0.476	0.474	0.468	0.455	0.747	0.752	0.976	ID	0.492	0.497	0.213	0.208
PotomCYCD3;3a	0.279	0.279	0.272	0.277	0.2	0.212	0.215	0.215	0.285	0.285	0.282	0.28	0.269	0.256	0.23	0.266	0.195	0.201	0.2	0.2	0.18	0.168	0.165	0.207	0.207	0.246	0.218	0.24	0.245	0.24	0.24	0.503	0.498	0.498	0.487	0.481	0.486	0.479	0.492	ID	0.989	0.209	0.214
PotomCYCD3;3b	0.279	0.279	0.272	0.277	0.2	0.212	0.215	0.215	0.287	0.287	0.285	0.282	0.269	0.256	0.23	0.266	0.195	0.201	0.2	0.2	0.18	0.168	0.165	0.207	0.207	0.246	0.218	0.24	0.245	0.237	0.237	0.508	0.503	0.503	0.492	0.483	0.488	0.484	0.497	0.989	ID	0.209	0.214
PotomCYCD7;1a	0.208	0.204	0.21	0.205	0.174	0.194	0.19	0.185	0.229	0.229	0.216	0.218	0.208	0.194	0.19	0.214	0.185	0.194	0.187	0.184	0.176	0.166	0.176	0.21	0.21	0.181	0.164	0.183	0.183	0.222	0.222	0.19	0.19	0.196	0.192	0.213	0.218	0.213	0.213	0.209	0.209	ID	0.988
PotomCYCD7;1b	0.208	0.204	0.21	0.205	0.174	0.194	0.188	0.183	0.232	0.232	0.218	0.221	0.21	0.197	0.193	0.217	0.185	0.194	0.184	0.184	0.176	0.166	0.176	0.21	0.21	0.184	0.164	0.185	0.185	0.225	0.225	0.193	0.193	0.198	0.194	0.213	0.218	0.208	0.208	0.214	0.214	0.988	ID
