# Supplementary material for: Study on the interaction preference between CYCD subclass and CDK family members at the poplar genome level
Source: Sci Rep. 2022 Oct 7;12:16805. doi: 10.1038/s41598-022-20800-9 (PMC9547009; doi:10.1038/s41598-022-20800-9)
Supplement: Supplementary file 1 — Supplementary Information. [file 41598_2022_20800_MOESM1_ESM.zip › Supplementary materials/Table S3. PotomCDK sequence identity.xlsx]

## Sheet: Sheet1
Seq->	PotomCDKA;1a	PotomCDKA;1b	PotomCDKB1;1a	PotomCDKG;1a	PotomCDKG;1b	PotomCDKG;2a	PotomCDKG;3a	PotomCDKG;3b	PotomCDKG;4a	PotomCDKG;4b	PotomCDKG;5a	PotomCDKG;5b	PotomCDKD;1a	PotomCDKD;1b	PotomCDKD;3a	PotomCDKD;3b	PotomCDKC;1a	PotomCDKC;1b	PotomCDKC;2a	PotomCDKC;3b	PotomCDKC;4b	PotomCDKE;1a	PotomCDKE;1b	PotomCDKE;2a	PotomCDKE;2b	PotomCDKF;1a	PotomCDKF;1b
PotomCDKA;1a	ID	0.824	0.465	0.176	0.176	0.121	0.172	0.172	0.164	0.163	0.181	0.179	0.266	0.308	0.246	0.294	0.244	0.233	0.218	0.211	0.178	0.241	0.24	0.243	0.243	0.243	0.261
PotomCDKA;1b	0.824	ID	0.536	0.192	0.192	0.131	0.188	0.188	0.178	0.177	0.198	0.195	0.305	0.351	0.286	0.338	0.279	0.266	0.246	0.24	0.208	0.281	0.28	0.283	0.283	0.279	0.302
PotomCDKB1;1a	0.465	0.536	ID	0.172	0.172	0.117	0.167	0.167	0.161	0.161	0.182	0.179	0.269	0.311	0.262	0.303	0.25	0.241	0.222	0.218	0.193	0.271	0.271	0.276	0.276	0.257	0.278
PotomCDKG;1a	0.176	0.192	0.172	ID	0.981	0.159	0.815	0.823	0.408	0.408	0.457	0.448	0.145	0.169	0.131	0.16	0.177	0.172	0.167	0.157	0.123	0.176	0.176	0.179	0.178	0.143	0.15
PotomCDKG;1b	0.176	0.192	0.172	0.981	ID	0.159	0.819	0.827	0.41	0.408	0.46	0.45	0.145	0.169	0.131	0.16	0.177	0.172	0.167	0.157	0.123	0.176	0.176	0.179	0.178	0.143	0.15
PotomCDKG;2a	0.121	0.131	0.117	0.159	0.159	ID	0.148	0.15	0.106	0.106	0.12	0.116	0.085	0.084	0.085	0.076	0.114	0.109	0.104	0.084	0.027	0.077	0.077	0.077	0.077	0.053	0.057
PotomCDKG;3a	0.172	0.188	0.167	0.815	0.819	0.148	ID	0.976	0.409	0.41	0.462	0.454	0.144	0.167	0.131	0.159	0.174	0.169	0.164	0.158	0.124	0.176	0.176	0.178	0.177	0.141	0.148
PotomCDKG;3b	0.172	0.188	0.167	0.823	0.827	0.15	0.976	ID	0.409	0.408	0.46	0.451	0.144	0.167	0.131	0.159	0.174	0.169	0.164	0.158	0.124	0.176	0.176	0.178	0.177	0.141	0.148
PotomCDKG;4a	0.164	0.178	0.161	0.408	0.41	0.106	0.409	0.409	ID	0.968	0.724	0.726	0.143	0.165	0.14	0.168	0.198	0.193	0.194	0.185	0.151	0.183	0.183	0.182	0.181	0.153	0.16
PotomCDKG;4b	0.163	0.177	0.161	0.408	0.408	0.106	0.41	0.408	0.968	ID	0.723	0.725	0.143	0.165	0.139	0.167	0.197	0.192	0.192	0.183	0.149	0.182	0.182	0.181	0.18	0.153	0.159
PotomCDKG;5a	0.181	0.198	0.182	0.457	0.46	0.12	0.462	0.46	0.724	0.723	ID	0.949	0.168	0.195	0.16	0.192	0.197	0.191	0.184	0.177	0.143	0.201	0.201	0.199	0.197	0.169	0.176
PotomCDKG;5b	0.179	0.195	0.179	0.448	0.45	0.116	0.454	0.451	0.726	0.725	0.949	ID	0.161	0.187	0.157	0.19	0.194	0.188	0.182	0.174	0.141	0.201	0.201	0.198	0.197	0.167	0.175
PotomCDKD;1a	0.266	0.305	0.269	0.145	0.145	0.085	0.144	0.144	0.143	0.143	0.168	0.161	ID	0.904	0.777	0.79	0.245	0.234	0.219	0.21	0.179	0.255	0.255	0.257	0.257	0.245	0.263
PotomCDKD;1b	0.308	0.351	0.311	0.169	0.169	0.084	0.167	0.167	0.165	0.165	0.195	0.187	0.904	ID	0.771	0.872	0.281	0.268	0.251	0.243	0.217	0.3	0.299	0.3	0.3	0.288	0.309
PotomCDKD;3a	0.246	0.286	0.262	0.131	0.131	0.085	0.131	0.131	0.14	0.139	0.16	0.157	0.777	0.771	ID	0.896	0.248	0.236	0.217	0.208	0.179	0.258	0.257	0.256	0.258	0.226	0.242
PotomCDKD;3b	0.294	0.338	0.303	0.16	0.16	0.076	0.159	0.159	0.168	0.167	0.192	0.19	0.79	0.872	0.896	ID	0.292	0.279	0.258	0.25	0.225	0.313	0.312	0.308	0.31	0.275	0.295
PotomCDKC;1a	0.244	0.279	0.25	0.177	0.177	0.114	0.174	0.174	0.198	0.197	0.197	0.194	0.245	0.281	0.248	0.292	ID	0.949	0.785	0.784	0.708	0.269	0.269	0.271	0.273	0.214	0.225
PotomCDKC;1b	0.233	0.266	0.241	0.172	0.172	0.109	0.169	0.169	0.193	0.192	0.191	0.188	0.234	0.268	0.236	0.279	0.949	ID	0.754	0.751	0.677	0.259	0.259	0.261	0.263	0.206	0.216
PotomCDKC;2a	0.218	0.246	0.222	0.167	0.167	0.104	0.164	0.164	0.194	0.192	0.184	0.182	0.219	0.251	0.217	0.258	0.785	0.754	ID	0.847	0.725	0.239	0.239	0.241	0.242	0.193	0.202
PotomCDKC;3b	0.211	0.24	0.218	0.157	0.157	0.084	0.158	0.158	0.185	0.183	0.177	0.174	0.21	0.243	0.208	0.25	0.784	0.751	0.847	ID	0.796	0.233	0.232	0.234	0.236	0.191	0.201
PotomCDKC;4b	0.178	0.208	0.193	0.123	0.123	0.027	0.124	0.124	0.151	0.149	0.143	0.141	0.179	0.217	0.179	0.225	0.708	0.677	0.725	0.796	ID	0.216	0.216	0.216	0.218	0.173	0.182
PotomCDKE;1a	0.241	0.281	0.271	0.176	0.176	0.077	0.176	0.176	0.183	0.182	0.201	0.201	0.255	0.3	0.258	0.313	0.269	0.259	0.239	0.233	0.216	ID	0.982	0.929	0.925	0.232	0.248
PotomCDKE;1b	0.24	0.28	0.271	0.176	0.176	0.077	0.176	0.176	0.183	0.182	0.201	0.201	0.255	0.299	0.257	0.312	0.269	0.259	0.239	0.232	0.216	0.982	ID	0.936	0.931	0.232	0.247
PotomCDKE;2a	0.243	0.283	0.276	0.179	0.179	0.077	0.178	0.178	0.182	0.181	0.199	0.198	0.257	0.3	0.256	0.308	0.271	0.261	0.241	0.234	0.216	0.929	0.936	ID	0.995	0.229	0.244
PotomCDKE;2b	0.243	0.283	0.276	0.178	0.178	0.077	0.177	0.177	0.181	0.18	0.197	0.197	0.257	0.3	0.258	0.31	0.273	0.263	0.242	0.236	0.218	0.925	0.931	0.995	ID	0.229	0.244
PotomCDKF;1a	0.243	0.279	0.257	0.143	0.143	0.053	0.141	0.141	0.153	0.153	0.169	0.167	0.245	0.288	0.226	0.275	0.214	0.206	0.193	0.191	0.173	0.232	0.232	0.229	0.229	ID	0.909
PotomCDKF;1b	0.261	0.302	0.278	0.15	0.15	0.057	0.148	0.148	0.16	0.159	0.176	0.175	0.263	0.309	0.242	0.295	0.225	0.216	0.202	0.201	0.182	0.248	0.247	0.244	0.244	0.909	ID
