# Supplementary material for: Study on the interaction preference between CYCD subclass and CDK family members at the poplar genome level
Source: Sci Rep. 2022 Oct 7;12:16805. doi: 10.1038/s41598-022-20800-9 (PMC9547009; doi:10.1038/s41598-022-20800-9)
Supplement: Supplementary file 1 — Supplementary Information. [file 41598_2022_20800_MOESM1_ESM.zip › Supplementary materials/Table S4. Sequence Characteristics.xlsx]

## Sheet: Sheet1
Gene_name	Chromosome	Start Location	End Location	Strand	AA	MW(kDa)	PI	Subcellular Localisation
PotomCDKA;1a	4A	12270170	12270512	-	320	36.5251	6.56	Nucleus
PotomCDKA;1b	4D	12314954	12318824	-	294	33.787	6.77	Cytoplasm. Nucleus
PotomCDKB1;1a	16A	12715571	12715988	-	308	35.0514	7.21	Nucleus
PotomCDKC;1a	12A	1700317	1706565	+	506	56.0065	9.44	Nucleus
PotomCDKC;1b	12D	1839457	1845719	+	531	58.8168	9.3	Nucleus
PotomCDKC;2a	6A	1906439	1911032	+	565	62.7361	9.32	Nucleus
PotomCDKC;3b	6D	1691668	1692656	+	521	57.7209	9.16	Nucleus
PotomCDKC;4b	6D	1692808	1696608	+	422	46.6244	9.51	Nucleus
PotomCDKD;1a	12A	3596994	3601081	+	396	45.0348	9.25	Nucleus
PotomCDKD;1b	12D	4048871	4054035	+	398	45.195	9.28	Nucleus
PotomCDKD;3a	14A	5064274	5071492	-	374	42.5658	9.1	Nucleus
PotomCDKD;3b	14D	4873478	4877264	-	416	47.4325	9.3	Nucleus
PotomCDKE;1a	1A	7183303	7184712	-	469	52.0223	9.1	Nucleus
PotomCDKE;1b	1D	6911749	6913161	-	470	52.1954	9	Nucleus
PotomCDKE;2a	3A	13228799	13230208	+	469	52.1855	9.23	Nucleus
PotomCDKE;2b	3D	14288030	14289439	+	469	52.1575	9.3	Nucleus
PotomCDKF;1a	18A	7880748	7883236	-	420	47.1549	4.6	Nucleus
PotomCDKF;1b	18D	8590113	8592592	-	387	43.4279	4.58	Nucleus
PotomCDKG;1a	8A	11989101	11995661	-	767	85.6936	5.47	Nucleus
PotomCDKG;1b	8D	12259593	12266159	-	767	85.6313	5.54	Nucleus
PotomCDKG;2a	18A	3633502	3634896	-	133	15.1122	5.12	Nucleus
PotomCDKG;3a	10A	5502526	5510424	+	779	86.8138	5.48	Nucleus
PotomCDKG;3b	10D	5727039	5730478	+	779	86.7276	5.33	Nucleus
PotomCDKG;4a	12A	8536454	8540493	+	790	89.4924	5.58	Nucleus
PotomCDKG;4b	12D	9236265	9241618	+	791	89.6336	5.78	Cell membrane. Cytoplasm. Nucleus
PotomCDKG;5a	15A	8869106	8875501	+	692	78.6522	5.22	Cell membrane. Nucleus.
PotomCDKG;5b	15D	9414208	9418971	+	709	80.3353	5.28	Nucleus
PotomCYCD1;1a	1A	28483192	28484854	-	360	40.0844	5.37	Nucleus
PotomCYCD1;1b	1D	27700411	27702087	-	364	40.4688	5.44	Nucleus
PotomCYCD1;2a	7A	379385	381271	+	356	40.0616	8.93	Nucleus
PotomCYCD1;2b	7D	342596	344600	+	309	34.6594	8.73	Nucleus
PotomCYCD1;3a	8A	9718773	9721086	-	327	36.6205	4.97	Nucleus
PotomCYCD1;3b	8D	9927341	9931027	-	327	36.5765	4.97	Nucleus
PotomCYCD1;4a	9A	6755704	6757975	-	356	39.5946	5.13	Nucleus
PotomCYCD1;4b	9D	6694208	6696429	-	356	39.6057	5.2	Nucleus
PotomCYCD1;5a	10A	8392137	8395961	+	327	36.8446	5.1	Nucleus
PotomCYCD1;5b	10D	8642655	8646461	+	327	36.7897	5.19	Nucleus
PotomCYCD1;6a	14A	283972	285665	+	321	35.7273	7.11	Nucleus
PotomCYCD1;6b	14D	327966	329708	+	331	36.9049	7.93	Nucleus
PotomCYCD2;1a	2A	7538099	7541036	-	385	42.5779	5.3	Nucleus
PotomCYCD2;1b	2D	7353171	7356104	-	408	45.2399	4.84	Nucleus
PotomCYCD2;2a	5A	12408239	12411108	+	381	42.1974	4.83	Nucleus
PotomCYCD2;2b	5D	12346476	12349634	+	324	35.7617	4.91	Nucleus
PotomCYCD3;1a	1A	29197251	29198780	-	372	42.5312	4.87	Nucleus
PotomCYCD3;1b	1D	28463598	28465133	-	372	42.342	4.96	Nucleus
PotomCYCD3;2a	2A	9148250	9149689	-	383	43.9242	5.04	Nucleus
PotomCYCD3;2b	2D	8998519	8999958	-	383	43.8181	5.04	Nucleus
PotomCYCD3;3a	5A	10394136	10396236	+	371	42.6854	5.46	Nucleus
PotomCYCD3;3b	5D	10665872	10667367	+	371	42.6044	5.74	Nucleus
PotomCYCD3;5a	9A	7414553	7416221	-	353	40.5214	5.05	Nucleus
PotomCYCD3;5b	9D	7335848	7337290	-	362	41.5006	5.11	Nucleus
PotomCYCD3;6a	14A	1122225	1123697	-	379	43.083	4.78	Nucleus
PotomCYCD3;6b	14D	1124894	1126366	-	379	43.143	4.75	Nucleus
PotomCYCD5;1a	2A	8897897	8899858	-	328	37.7332	5.51	Nucleus
PotomCYCD5;1b	2D	8761855	8763885	-	339	39.1	5.3	Nucleus
PotomCYCD5;2a	7A	5142900	5145357	+	337	38.405	5.8	Nucleus
PotomCYCD5;2b	7D	5389805	5392207	+	337	38.3771	5.74	Nucleus
PotomCYCD5;3a	14A	751393	754333	-	313	35.8216	5.49	Nucleus
PotomCYCD5;3b	14D	736087	739022	-	313	35.7726	5.61	Nucleus
PotomCYCD6;1a	4A	2143921	2146098	-	300	34.2293	5.76	Nucleus
PotomCYCD6;1b	4D	1995399	1997573	-	305	34.7418	5.61	Nucleus
PotomCYCD6;2b	11D	3294707	3295916	+	256	29.5121	5.12	Nucleus
PotomCYCD6;3a	11A	3249893	3251308	-	307	35.4157	5.3	Nucleus
PotomCYCD6;3b	11D	3313421	3314860	-	307	35.5639	5.3	Nucleus
PotomCYCD6;4a	13A	12347865	12349572	+	282	32.0425	6.32	Nucleus
PotomCYCD6;4b	13D	12358137	12359827	+	279	31.3787	5.4	Nucleus
PotomCYCD6;5a	19A	13526947	13529822	+	325	36.7553	6.23	Nucleus
PotomCYCD6;5b	19D	16237663	16240526	+	325	36.7012	6.32	Nucleus
PotomCYCD7;1a	6A	6705644	6707254	-	351	40.0603	6.63	Nucleus
PotomCYCD7;1b	6D	6396331	6397976	-	351	40.0443	6.63	Nucleus
