# Supplementary material for: Study on the interaction preference between CYCD subclass and CDK family members at the poplar genome level
Source: Sci Rep. 2022 Oct 7;12:16805. doi: 10.1038/s41598-022-20800-9 (PMC9547009; doi:10.1038/s41598-022-20800-9)
Supplement: Supplementary file 1 — Supplementary Information. [file 41598_2022_20800_MOESM1_ESM.zip › Supplementary materials/Table S5. Motif sequence.xlsx]

## Sheet: Sheet1
CYCD_Motifs	Motif_Consensus
Motif1	GFVFEPKTIQRMELLVLSTLNWRMRSITPFSFLDYFISKLG
Motif2	JPQGKPWMLQLLAVACLSLAAKMEETRVP
Motif3	WILKVRAHYGFSPLTAYLAVNYLDRFLSS
Motif4	RASEJILSAIREIRFLEYRPSVIAAAALL
Motif5	QKSJSYCLGVNKEKVLSCYNLIQELVLDG
Motif6	TJAKLIEDESQFLPGGDYLKRLRNRSLDASAREESVN
Motif7	SKRDLLSMPSSPVGVLDAAFSSSSSNDTSAVASSISSSSPE
Motif8	QSQYEQNPAFLLDALYCEEDNWEEEVEE
Motif9	LCDEELSSLFASESDHQPSVN
Motif10	KTDPFLVSARLEAIE
CDK_Motifs	Motif_Consensus
Motif1	THLVVTLWYRAPELLLGAKQYSTAVDMWSVGCIFAELLTKKPLFPGKSEIDQLBKIF
Motif2	VKCLMLQLLEGLKYLHDNWVLHRDLKPSNLLIBNEGE
Motif3	GCRSVDEYERLEKIGEGTYGVVYKARDKKTGEIVALKKIKM
Motif4	LSKMLTYDPEKRITAEDALEHEYFREVPLPKS
Motif5	KEREGFPLTAJREINJLKEFHHPNIVKLKEV
Motif6	KGSJYMVFEYMEHDLKGLIDSPRQPFSTP
Motif7	VLGTPTEEIWPGLSKLPDYKN
Motif8	LKJADFGLARIYGSP
Motif9	QLPAPYNQLRKKFPPTTFTGSPVLSDSGF
Motif10	LASLPPEEDGGYDQEQEHIEEEELPPARNIASSRWASGBBSPVDEG
