# Supplementary material for: Study on the interaction preference between CYCD subclass and CDK family members at the poplar genome level
Source: Sci Rep. 2022 Oct 7;12:16805. doi: 10.1038/s41598-022-20800-9 (PMC9547009; doi:10.1038/s41598-022-20800-9)
Supplement: Supplementary file 1 — Supplementary Information. [file 41598_2022_20800_MOESM1_ESM.zip › Supplementary materials/Table S6. Potom CYCD and CDK gene pairs.xlsx]

## Sheet: Sheet1
gene	syntenic genes	gene type
PotomCYCD1;3a	PotomCYCD1;3b; PotomCYCD1;5a; PotomCYCD1;5b	WGD/segmental
PotomCYCD1;3b	PotomCYCD1;3a; PotomCYCD1;5a; PotomCYCD1;5b	WGD/segmental
PotomCYCD1;5a	PotomCYCD1;3a; PotomCYCD1;3b; PotomCYCD1;5b	WGD/segmental
PotomCYCD1;5b	PotomCYCD1;3a; PotomCYCD1;3b; PotomCYCD1;5a	WGD/segmental
PotomCYCD1;4a	PotomCYCD1;1a; PotomCYCD1;1b; PotomCYCD1;2a; PotomCYCD1;4b	WGD/segmental
PotomCYCD1;4b	PotomCYCD1;1a; PotomCYCD1;1b; PotomCYCD1;4a	WGD/segmental
PotomCYCD1;1a	PotomCYCD1;1b; PotomCYCD1;4a; PotomCYCD1;4b	WGD/segmental
PotomCYCD1;1b	PotomCYCD1;4a; PotomCYCD1;4b; PotomCYCD1;1a	WGD/segmental
PotomCYCD1;2a	PotomCYCD1;2b; PotomCYCD1;4a; PotomCYCD1;6a; PotomCYCD1;6b	WGD/segmental
PotomCYCD1;2b	PotomCYCD1;6a; PotomCYCD1;6b; PotomCYCD1;2a	WGD/segmental
PotomCYCD1;6a	PotomCYCD1;2a; PotomCYCD1;2b; PotomCYCD1;6b	WGD/segmental
PotomCYCD1;6b	PotomCYCD1;2a; PotomCYCD1;2b; PotomCYCD1;6b	WGD/segmental
PotomCYCD2;1a	PotomCYCD2;1b; PotomCYCD2;2a; PotomCYCD2;2b	WGD/segmental
PotomCYCD2;1b	PotomCYCD2;1a; PotomCYCD2;2a; PotomCYCD2;2b	WGD/segmental
PotomCYCD2;2a	PotomCYCD2;1a; PotomCYCD2;1b; PotomCYCD2;2b	WGD/segmental
PotomCYCD2;2b	PotomCYCD2;1a; PotomCYCD2;1b; PotomCYCD2;2a	WGD/segmental
PotomCYCD3;6a	PotomCYCD3;2a; PotomCYCD3;2b; PotomCYCD3;3b; PotomCYCD3;6b	WGD/segmental
PotomCYCD3;6b	PotomCYCD3;2a; PotomCYCD3;2b; PotomCYCD3;3b; PotomCYCD3;5b; PotomCYCD3;6a	WGD/segmental
PotomCYCD3;2a	PotomCYCD3;2b; PotomCYCD3;6a; PotomCYCD3;6b	WGD/segmental
PotomCYCD3;2b	PotomCYCD3;2a; PotomCYCD3;3a; PotomCYCD3;3b; PotomCYCD3;6a; PotomCYCD3;6b	WGD/segmental
PotomCYCD3;1a	PotomCYCD3;1b; PotomCYCD3;5a; PotomCYCD3;5b	WGD/segmental
PotomCYCD3;1b	PotomCYCD3;5a; PotomCYCD3;5b; PotomCYCD3;1a	WGD/segmental
PotomCYCD3;5a	PotomCYCD3;1a; PotomCYCD3;1b; PotomCYCD3;3b; PotomCYCD3;5b	WGD/segmental
PotomCYCD3;5b	PotomCYCD3;6b; PotomCYCD3;1a; PotomCYCD3;1b; PotomCYCD3;5a	WGD/segmental
PotomCYCD3;3a	PotomCYCD3;2b; PotomCYCD3;3b	WGD/segmental
PotomCYCD3;3b	PotomCYCD3;5a; PotomCYCD3;6a; PotomCYCD3;6b; PotomCYCD3;2b; PotomCYCD3;3a	WGD/segmental
PotomCYCD5;2a	PotomCYCD5;1a; PotomCYCD5;1b; PotomCYCD5;2b; PotomCYCD5;3b	WGD/segmental
PotomCYCD5;2b	PotomCYCD5;3b; PotomCYCD5;1a; PotomCYCD5;2a	WGD/segmental
PotomCYCD5;3a	PotomCYCD5;3b; PotomCYCD5;1a; PotomCYCD5;1b	WGD/segmental
PotomCYCD5;3b	PotomCYCD5;1b; PotomCYCD5;2a; PotomCYCD5;2b; PotomCYCD5;3a; PotomCYCD5;1a	WGD/segmental
PotomCYCD5;1a	PotomCYCD5;1b; PotomCYCD5;2a; PotomCYCD5;2b; PotomCYCD5;3a; PotomCYCD5;3b	WGD/segmental
PotomCYCD5;1b	PotomCYCD5;1a; PotomCYCD5;2a; PotomCYCD5;3a; PotomCYCD5;3b	WGD/segmental
PotomCYCD6;2b	PotomCYCD6;1a; PotomCYCD6;1b	WGD/segmental
PotomCYCD6;1a	PotomCYCD6;1b; PotomCYCD6;3a; PotomCYCD6;2b	WGD/segmental
PotomCYCD6;1b	PotomCYCD6;3a; PotomCYCD6;2b; PotomCYCD6;1a	WGD/segmental
PotomCYCD6;3a	PotomCYCD6;1b; PotomCYCD6;1a	WGD/segmental
PotomCYCD6;3b	PotomCYCD6;4a; PotomCYCD6;4b	WGD/segmental
PotomCYCD6;5a	PotomCYCD6;4a; PotomCYCD6;4b; PotomCYCD6;5b	WGD/segmental
PotomCYCD6;5b	PotomCYCD6;4a; PotomCYCD6;4b; PotomCYCD6;5a	WGD/segmental
PotomCYCD6;4a	PotomCYCD6;3b; PotomCYCD6;4b; PotomCYCD6;5a; PotomCYCD6;5b	WGD/segmental
PotomCYCD6;4b	PotomCYCD6;3b; PotomCYCD6;4a; PotomCYCD6;5a; PotomCYCD6;5b	WGD/segmental
PotomCYCD7;1a	PotomCYCD7;1b	WGD/segmental
PotomCYCD7;1b	PotomCYCD7;1a	WGD/segmental
PotomCDKA;1a	PotomCDKA;1b	WGD/segmental
PotomCDKA;1b	PotomCDKA;1a	WGD/segmental
PotomCDKB1;1a	#N/A	singleton
PotomCDKC;1a	PotomCDKC;1b	WGD/segmental
PotomCDKC;1b	PotomCDKC;1a	WGD/segmental
PotomCDKC;2a	PotomCDKC;3b	WGD/segmental
PotomCDKC;3b	PotomCDKC;2a	WGD/segmental
PotomCDKC;4b	#N/A	dispersed
PotomCDKD;1a	PotomCDKD;1b	WGD/segmental
PotomCDKD;1b	PotomCDKD;1a	WGD/segmental
PotomCDKD;3a	PotomCDKD;3b	WGD/segmental
PotomCDKD;3b	PotomCDKD;3a	WGD/segmental
PotomCDKE;1a	PotomCDKE;2b; PotomCDKE;2a; PotomCDKE;1b	WGD/segmental
PotomCDKE;1b	PotomCDKE;2b; PotomCDKE;2a; PotomCDKE;1b	WGD/segmental
PotomCDKE;2a	PotomCDKE;2b; PotomCDKE;1b; PotomCDKE;1a	WGD/segmental
PotomCDKE;2b	PotomCDKE;2a; PotomCDKE;1b; PotomCDKE;1a	WGD/segmental
PotomCDKF;1a	PotomCDKF;1b	WGD/segmental
PotomCDKF;1b	PotomCDKF;1a	WGD/segmental
PotomCDKG;1a	PotomCDKG;4a; PotomCDKG;3b; PotomCDKG;3a; PotomCDKG;1b	WGD/segmental
PotomCDKG;1b	PotomCDKG;3b; PotomCDKG;3a; PotomCDKG;1a	WGD/segmental
PotomCDKG;2a	#N/A	dispersed
PotomCDKG;3a	PotomCDKG;4a; PotomCDKG;1a; PotomCDKG;1b; PotomCDKG;3b	WGD/segmental
PotomCDKG;3b	PotomCDKG;4a; PotomCDKG;1a; PotomCDKG;1b; PotomCDKG;3a	WGD/segmental
PotomCDKG;4a	PotomCDKG;3a; PotomCDKG;3b; PotomCDKG;4b; PotomCDKG;1a PotomCDKG;5a; PotomCDKG;5b	WGD/segmental
PotomCDKG;4b	PotomCDKG;4a; PotomCDKG;5a; PotomCDKG;5b	WGD/segmental
PotomCDKG;5a	PotomCDKG;4a; PotomCDKG;4b; PotomCDKG;5b	WGD/segmental
PotomCDKG;5b	PotomCDKG;4a; PotomCDKG;4b; PotomCDKG;5a	WGD/segmental
#N/A: no syntenic gene
