# Supplementary material for: Study on the interaction preference between CYCD subclass and CDK family members at the poplar genome level
Source: Sci Rep. 2022 Oct 7;12:16805. doi: 10.1038/s41598-022-20800-9 (PMC9547009; doi:10.1038/s41598-022-20800-9)
Supplement: Supplementary file 1 — Supplementary Information. [file 41598_2022_20800_MOESM1_ESM.zip › Supplementary materials/Table S7. CYCD and CDK gene pairs in three species.xlsx]

## Sheet: Pt_At
P.trichocarpa genes	syntenic genes of Arabidopsis
PtCYCD1;1	#N/A
PtCYCD1;2	#N/A
PtCYCD1;3	#N/A
PtCYCD1;4	#N/A
PtCYCD1;5	#N/A
PtCYCD1;6	#N/A
PtCYCD1;7	#N/A
PtCYCD2;1	#N/A
PtCYCD3;1	AT4G34160.1
PtCYCD3;2	#N/A
PtCYCD3;3	AT3G50070.1
PtCYCD3;4	AT3G50070.1
PtCYCD3;5	AT4G34160.1
PtCYCD3;6	#N/A
PtCYCD4;1	#N/A
PtCYCD5;1	#N/A
PtCYCD5;2	AT4G37630.1
PtCYCD5;3	#N/A
PtCYCD6;1	#N/A
PtCYCD6;2	#N/A
PtCYCD6;3	#N/A
PtCYCD6;4	AT4G03270.1
PtCYCD6;5	#N/A
PtCYCD7;1	AT5G02110.1
PtCDKA;1	#N/A
PtCDKB1;1	#N/A
PtCDKB1;2	#N/A
PtCDKB2;1	AT1G76540.1; AT1G20930.1
PtCDKB2;2	AT1G20930.1; AT1G76540.1
PtCDKC;1	#N/A
PtCDKC;2	#N/A
PtCDKD;1	AT1G73690.1; AT1G18040.1
PtCDKD;2	AT1G73690.1
PtCDKD;3	#N/A
PtCDKE;1	#N/A
PtCDKE;2	#N/A
PtCDKF;1	#N/A
PtCDKG;1	AT1G67580.1
PtCDKG;2	#N/A
PtCDKG;3	AT1G67580.1
PtCDKG;4	AT5G63370.1
PtCDKG;5	AT5G63370.1
#N/A: no syntenic gene

## Sheet: Potom_Pt
P.tomentosa genes	syntenic genes of P.trichocarpa
PotomCYCD1;1a	PtCYCD1;3; PtCYCD1;5
PotomCYCD1;1b	PtCYCD1;3; PtCYCD1;5
PotomCYCD1;2a	PtCYCD1;3; PtCYCD1;5
PotomCYCD1;2b	PtCYCD1;3; PtCYCD1;5
PotomCYCD1;3a	PtCYCD1;1; PtCYCD1;4
PotomCYCD1;3b	PtCYCD1;1; PtCYCD1;4
PotomCYCD1;4a	PtCYCD1;1; PtCYCD1;4
PotomCYCD1;4b	PtCYCD1;1; PtCYCD1;4
PotomCYCD1;5a	PtCYCD1;2; PtCYCD1;6; PtCYCD1;7
PotomCYCD1;5b	PtCYCD1;2; PtCYCD1;6; PtCYCD1;7
PotomCYCD1;6a	PtCYCD1;2; PtCYCD1;7
PotomCYCD1;6b	PtCYCD1;2; PtCYCD1;7
PotomCYCD2;1a	PtCYCD2;1; PtCYCD4;1
PotomCYCD2;1b	PtCYCD2;1; PtCYCD4;1
PotomCYCD2;2a	PtCYCD2;1; PtCYCD4;1
PotomCYCD2;2b	PtCYCD2;1; PtCYCD4;1
PotomCYCD3;1a	PtCYCD3;2; PtCYCD3;6
PotomCYCD3;1b	PtCYCD3;6
PotomCYCD3;2a	PtCYCD3;2
PotomCYCD3;2b	PtCYCD3;2; PtCYCD3;6
PotomCYCD3;3a	PtCYCD3;1; PtCYCD3;5
PotomCYCD3;3b	PtCYCD3;1; PtCYCD3;5
PotomCYCD3;4a	PtCYCD3;1; PtCYCD3;5
PotomCYCD3;4b	PtCYCD3;1; PtCYCD3;5
PotomCYCD3;6a	PtCYCD3;3; PtCYCD3;4
PotomCYCD3;6b	PtCYCD3;3; PtCYCD3;4
PotomCYCD5;1a	PtCYCD5;2
PotomCYCD5;1b	PtCYCD5;2
PotomCYCD5;2a	PtCYCD5;1
PotomCYCD5;2b	PtCYCD5;1; PtCYCD5;3
PotomCYCD5;3a	PtCYCD5;1; PtCYCD5;3
PotomCYCD5;3b	PtCYCD5;1; PtCYCD5;3
PotomCYCD6;1b	PtCYCD6;1; PtCYCD6;2
PotomCYCD6;2a	PtCYCD6;1; PtCYCD6;3
PotomCYCD6;2b	PtCYCD6;1; PtCYCD6;3
PotomCYCD6;3a	PtCYCD6;1; PtCYCD6;3
PotomCYCD6;3b	#N/A
PotomCYCD6;4a	PtCYCD6;4; PtCYCD6;5
PotomCYCD6;4b	PtCYCD6;4; PtCYCD6;5
PotomCYCD6;5a	PtCYCD6;4; PtCYCD6;5
PotomCYCD6;5b	PtCYCD6;4; PtCYCD6;5
PotomCYCD7;1a	PtCYCD7;1
PotomCYCD7;1b	PtCYCD7;1
PotomCDKA;1a	PtCDKA;1
PotomCDKA;1b	PtCDKA;1
PotomCDKB1;1a	PtCDKB1;1
PotomCDKC;1a	PtCDKC;1
PotomCDKC;1b	PtCDKC;1
PotomCDKC;2a	PtCDKC;2
PotomCDKC;3b	PtCDKC;2
PotomCDKC;4b	#N/A
PotomCDKD;1a	PtCDKD;1; PtCDKD;2
PotomCDKD;1b	PtCDKD;1; PtCDKD;2
PotomCDKD;3a	PtCDKD;3
PotomCDKD;3b	PtCDKD;3
PotomCDKE;1a	PtCDKE;1
PotomCDKE;1b	PtCDKE;1; PtCDKE;2
PotomCDKE;2a	PtCDKE;1; PtCDKE;2
PotomCDKE;2b	PtCDKE;1; PtCDKE;2
PotomCDKF;1a	PtCDKF;1
PotomCDKF;1b	PtCDKF;1
PotomCDKG;1a	PtCDKG;1; PtCDKG;3
PotomCDKG;1b	PtCDKG;1; PtCDKG;3
PotomCDKG;2a	#N/A
PotomCDKG;3a	PtCDKG;1; PtCDKG;3
PotomCDKG;3b	PtCDKG;1; PtCDKG;3
PotomCDKG;4a	PtCDKG;4; PtCDKG;5
PotomCDKG;4b	PtCDKG;4; PtCDKG;5
PotomCDKG;5a	PtCDKG;4; PtCDKG;5
PotomCDKG;5b	PtCDKG;4; PtCDKG;5
#N/A: no syntenic gene
