# Supplementary material for: Study on the interaction preference between CYCD subclass and CDK family members at the poplar genome level
Source: Sci Rep. 2022 Oct 7;12:16805. doi: 10.1038/s41598-022-20800-9 (PMC9547009; doi:10.1038/s41598-022-20800-9)
Supplement: Supplementary file 1 — Supplementary Information. [file 41598_2022_20800_MOESM1_ESM.zip › Supplementary materials/Table S8. Comparison results.xlsx]

## Sheet: Sheet1
QueryItem	StringId	Identity	Bitscore	PreferredName	Annotation
PotomCDKA;1a	3702.AT3G48750.1	76.8	476.1	CDC2	Cyclin-dependent kinase a-1; A-type cyclin-dependent kinase. Together with its specific inhibitor, the Kip-related protein, KRP2 they regulate the mitosis-to-endocycle transition during leaf development. Dominant negative mutations abolish cell division. Loss of function phenotype has reduced fertility with failure to transmit via pollen. Pollen development is arrested at the second mitotic divis…
PotomCDKA;1b	3702.AT3G48750.1	87.1	537.7	CDC2
PotomCDKB1;1a	3702.AT2G38620.2	83	539.3	CDKB1;2	Cyclin-dependent kinase b1;2; Cyclin-dependent kinase B1-2; Together with CDKB1-1, promotes both the last division in the stomatal cell lineage as well as the number of stomata. In collaboration with MYB124 and MYB88, restrict the G1/S transition and chloroplast and nuclear number during stomatal formation, and normally maintain fate and developmental progression throughout the stomatal cell line…
PotomCDKC;1a	3702.AT5G64960.1	75.8	642.9	CDKC2	Cyclin dependent kinase group C2; Encodes CDKC;2, part of a CDKC kinase complex that is targeted by Cauliflower mosaic virus (CaMV) for transcriptional activation of viral genes. Also regulates plant growth and development. Co-localizes with spliceosomal components in a manner dependent on the transcriptional status of the cells and on CDKC2-kinase activity. Expression of CDKC2 modifies the locat…
PotomCDKC;1b	3702.AT5G64960.1	74.8	657.1	CDKC2
PotomCDKC;2a	3702.AT5G64960.1	77.7	634	CDKC2
PotomCDKC;3b	3702.AT5G64960.1	71.3	568.5	CDKC2
PotomCDKC;4b	3702.AT5G64960.1	76.1	476.9	CDKC2
PotomCDKD;1a	3702.AT1G18040.1	63.5	467.2	CDKD1;3	Cyclin-dependent kinase D1;3; May form a stable complex with cyclin CYCH1-1 that phosphorylates human CDK2 and the C-terminal domain (CTD) of the large subunit of RNA polymerase II; Belongs to the protein kinase superfamily. CMGC Ser/Thr protein kinase family. CDC2/CDKX subfamily
PotomCDKD;1b	3702.AT1G18040.1	71	548.5	CDKD1;3
PotomCDKD;3a	3702.AT1G73690.1	61.8	465.7	CDKD1;1	Cyclin-dependent kinase D1;1; Cyclin dependent kinase activator CDKD;1. Nuclear localization. Involved in cell cycle regulation and cell differentiation
PotomCDKD;3b	3702.AT1G73690.1	71.4	567.8	CDKD1;1
PotomCDKE;1a	3702.AT5G63610.1	76.9	721.8	CDKE;1	Cyclin-dependent kinase E-1; Significant sequence similarity to plant and animal cyclin-dependent protein kinases, and was classified as an E-type CDK with a SPTAIRE cyclin binding motif in the kinase domain; Belongs to the protein kinase superfamily. CMGC Ser/Thr protein kinase family. CDC2/CDKX subfamily
PotomCDKE;1b	3702.AT5G63610.1	77.6	727.2	CDKE;1
PotomCDKE;2a	3702.AT5G63610.1	76.3	719.9	CDKE;1
PotomCDKE;2b	3702.AT5G63610.1	76.5	720.3	CDKE;1
PotomCDKF;1a	3702.AT4G28980.2	61.1	576.2	CAK1AT	Cyclin-dependent kinase F-1; CDK-activating kinase that modulates CDKD-2 and CDKD-3 activities by phosphorylation of the T-loop. Activates CDKD-2 C- terminal domain (CTD) kinase activity. Activates CDKA-1 probably by phosphorylation. Posseses a CDK kinase activity independently of association with cyclin CYCH1-1. Phosphorylates the CTD of the large subunit of RNA polymerase II; Belongs to the pro…
PotomCDKF;1b	3702.AT4G28980.2	58.5	538.9	CAK1AT
PotomCDKG;1a	3702.AT1G67580.1	62.8	853.6	AT1G67580	Protein kinase superfamily protein; Its function is described as protein serine/threonine kinase activity, protein kinase activity, kinase activity, ATP binding; Involved in protein amino acid phosphorylation; Located in cytosol; Expressed in 26 plant structures; Expressed during 15 growth stages; Contains the following InterPro domains: Protein kinase, catalytic domain (InterPro:IPR000719), Seri…
PotomCDKG;1b	3702.AT1G67580.1	63.5	859	AT1G67580
PotomCDKG;2a	3702.AT1G67580.1	80.7	212.2	AT1G67580
PotomCDKG;3a	3702.AT1G67580.1	61.9	864.4	AT1G67580
PotomCDKG;3b	3702.AT1G67580.1	61.4	853.6	AT1G67580
PotomCDKG;4a	3702.AT1G67580.1	51.9	570.9	AT1G67580
PotomCDKG;4b	3702.AT1G67580.1	52	587.8	AT1G67580
PotomCDKG;5a	3702.AT1G67580.1	51.8	583.6	AT1G67580
PotomCDKG;5b	3702.AT1G67580.1	50.6	573.5	AT1G67580
PotomCYCD1;1a	3702.AT1G70210.1	41.2	193	CYCD1;1	CYCLIN D1;1; Encodes a D-type cyclin that physically interacts with CDC2A. Its expression is upregulated early during germination
PotomCYCD1;1b	3702.AT1G70210.1	40.4	193	CYCD1;1
PotomCYCD1;2a	3702.AT1G70210.1	37.7	164.9	CYCD1;1
PotomCYCD1;2b	3702.AT1G70210.1	37.3	169.5	CYCD1;1
PotomCYCD1;3a	3702.AT1G70210.1	70.4	372.9	CYCD1;1
PotomCYCD1;3b	3702.AT1G70210.1	70.1	377.1	CYCD1;1
PotomCYCD1;4a	3702.AT1G70210.1	38.9	191	CYCD1;1
PotomCYCD1;4b	3702.AT1G70210.1	41.3	196.4	CYCD1;1
PotomCYCD1;5a	3702.AT1G70210.1	62.4	380.9	CYCD1;1
PotomCYCD1;5b	3702.AT1G70210.1	62.8	379.8	CYCD1;1
PotomCYCD1;6a	3702.AT1G70210.1	42.2	171	CYCD1;1
PotomCYCD1;6b	3702.AT1G70210.1	43	171.4	CYCD1;1
PotomCYCD2;1a	3702.AT2G22490.2	44.9	273.1	CYCD2;1	Cyclin D2;1; Encodes a D-type cyclin whose transcription level is regulated by sucrose but not phytohormones or nitrate. Protein physically interacts with CDC2A. CycD2 kinase activity is regulated by sequestration of CycD2 protein in a form inaccessible to immunoprecipitation and probably not complexed to CDC2A
PotomCYCD2;1b	3702.AT2G22490.2	42.3	263.8	CYCD2;1
PotomCYCD2;2a	3702.AT2G22490.2	38.1	210.3	CYCD2;1
PotomCYCD2;2b	3702.AT2G22490.2	44.1	233.4	CYCD2;1
PotomCYCD3;1a	3702.AT3G50070.1	45.7	273.1	CYCD3;3	Cyclin d3, plant; Encode CYCD3;3, a CYCD3 D-type cyclin. Important for determining cell number in developing lateral organs. Mediating cytokinin effects in apical growth and development
PotomCYCD3;1b	3702.AT3G50070.1	45.4	271.9	CYCD3;3
PotomCYCD3;2a	3702.AT3G50070.1	45.6	268.9	CYCD3;3
PotomCYCD3;2b	3702.AT3G50070.1	46.8	274.6	CYCD3;3
PotomCYCD3;3a	3702.AT3G50070.1	50.9	340.5	CYCD3;3
PotomCYCD3;3b	3702.AT3G50070.1	50.7	341.3	CYCD3;3
PotomCYCD3;5a	3702.AT4G34160.1	61.9	287.7	CYCD3;1	CYCLIN D3;1; Involved in the control of the cell cycle at the G1/S (start) transition. Activates the G1/S phase transition in response to cytokinin hormone signal, but declines in response to sucrose starvation leading to G1 arrest. Involved in the induction of mitotic cell division. Plays an important role in the switch from cell proliferation to the final stages of differentiation during plant …
PotomCYCD3;5b	3702.AT4G34160.1	60.9	285.4	CYCD3;1
PotomCYCD3;6a	3702.AT3G50070.1	45.7	270.8	CYCD3;3	Cyclin d3, plant; Encode CYCD3;3, a CYCD3 D-type cyclin. Important for determining cell number in developing lateral organs. Mediating cytokinin effects in apical growth and development
PotomCYCD3;6b	3702.AT3G50070.1	46.4	274.2	CYCD3;3
PotomCYCD5;1a	3702.AT4G37630.1	33.1	127.1	CYCD5;1	Cyclin d5, plant; Cyclin-D5-1; Core cell cycle genes
PotomCYCD5;1b	3702.AT4G37630.1	31	103.2	CYCD5;1
PotomCYCD5;2a	3702.AT4G37630.1	40.8	203.4	CYCD5;1
PotomCYCD5;2b	3702.AT4G37630.1	40.2	204.1	CYCD5;1
PotomCYCD5;3a	3702.AT4G37630.1	36.4	129.8	CYCD5;1
PotomCYCD5;3b	3702.AT4G37630.1	36	128.3	CYCD5;1
PotomCYCD6;1a	3702.AT4G03270.1	42.9	223.8	CYCD6;1	Putative cyclin-D6-1; Cyclin D6;1 (CYCD6;1); Its function is described as cyclin-dependent protein kinase activity; Involved in regulation of cell cycle; Located in nucleus; Expressed in 11 plant structures; Expressed during F mature embryo stage, 4 leaf senescence stage, petal differentiation and expansion stage, E expanded cotyledon stage, D bilateral stage; Contains the following InterPro doma…
PotomCYCD6;1b	3702.AT4G03270.1	43.9	230.3	CYCD6;1
PotomCYCD6;2b	3702.AT4G03270.1	44.9	197.6	CYCD6;1
PotomCYCD6;3a	3702.AT4G03270.1	45.6	235.7	CYCD6;1
PotomCYCD6;3b	3702.AT4G03270.1	46	234.6	CYCD6;1
PotomCYCD6;4a	3702.AT4G03270.1	43.9	213	CYCD6;1
PotomCYCD6;4b	3702.AT4G03270.1	43.9	212.2	CYCD6;1
PotomCYCD6;5a	3702.AT4G03270.1	50	263.1	CYCD6;1
PotomCYCD6;5b	3702.AT4G03270.1	50	262.7	CYCD6;1
PotomCYCD7;1a	3702.AT5G02110.1	39.1	181.4	CYCD7;1	Putative cyclin-D7-1; CYCLIN D7;1 (CYCD7;1); Its function is described as cyclin-dependent protein kinase activity; Involved in regulation of cell cycle; Located in nucleus; Contains the following InterPro domains: Cyclin, C-terminal (InterPro:IPR004367), Cyclin D (InterPro:IPR015451), Cyclin-like (InterPro:IPR011028), Cyclin-related (InterPro:IPR013763), Cyclin, N-terminal (InterPro:IPR006671), …
PotomCYCD7;1b	3702.AT5G02110.1	38.7	180.3	CYCD7;1
