# Supplementary material for: Study on the interaction preference between CYCD subclass and CDK family members at the poplar genome level
Source: Sci Rep. 2022 Oct 7;12:16805. doi: 10.1038/s41598-022-20800-9 (PMC9547009; doi:10.1038/s41598-022-20800-9)
Supplement: Supplementary file 1 — Supplementary Information. [file 41598_2022_20800_MOESM1_ESM.zip › Supplementary materials/Table S9. Primers sequence.xlsx]

## Sheet: Sheet1
Gene_name	Primer sequence(5'→3')
PtoCDKA;1-BF1	AGGCCTACTAGTGGATCCATGGATCAGTATGAGAAA
PtoCDKA;1-BF2	GGTACCCTCGAGGTCGACTTATGGTACAAAACCAAT
PtoCDKB1;1-BF1	AGGCCTACTAGTGGATCCATGGAAAAGTATGAGAAA
PtoCDKB1;1-BF2	GGTACCCTCGAGGTCGACTCAGAACTGCGACTTGTC
PtoCDKB1;2-BF1	AGGCCTACTAGTGGATCCATGGAAAAGTATGAGAAA
PtoCDKB1;2-BF2	GGTACCCTCGAGGTCGACTCAGAATTGAGACTTGTC
PtoCDKB2;1-BF1	AGGCCTACTAGTGGATCCATGGAAAAGGCAGGAGGA
PtoCDKB2;1-BF2	GGTACCCTCGAGGTCGACTTAGAGACATTCCTTCTC
PtoCDKB2;2-BF1	AGGCCTACTAGTGGATCCATGGTGTCGGCGATGGATT
PtoCDKB2;2-BF2	GGTACCCTCGAGGTCGACTTAGAGATGGTCCTTCTCT
PtoCDKC;2-BF1	AGGCCTACTAGTGGATCCATGGCAATAGCAGCTCCTGG
PtoCDKC;2-BF2	GGTACCCTCGAGGTCGACTTACTGCTGCCAACCATATT
PtoCDKD;1-BF1	AGGCCTACTAGTGGATCCATGTCAGAGAAAGATGTC
PtoCDKD;1-BF2	GGTACCCTCGAGGTCGACTTATTCAGGATGCTGGAA
PtoCDKD;2-BF1	AGGCCTACTAGTGGATCCATGTCAGAGAATGATGTCG
PtoCDKD;2-BF2	GGTACCCTCGAGGTCGACTTATTCGGGATGCTGGAAT
PtoCDKD;3-BF1	AGGCCTACTAGTGGATCCATGTCAGAGAATGATGTGGAG
PtoCDKD;3-BF2	GGTACCCTCGAGGTCGACTTATTCAGGATGCTGGAACTC
PtoCDKE;2-BF1	AGGCCTACTAGTGGATCCATGGGAGATGGCAATAAT
PtoCDKE;2-BF2	GGTACCCTCGAGGTCGACTTAGCGTCTTGATTTTTG
PtoCDKF;1-BF1	AGGCCTACTAGTGGATCCATGGACCGATCTCCGCCG
PtoCDKF;1-BF2	GGTACCCTCGAGGTCGACTCAGGAAAACTGTATGGAG
PtoCDKG;3-BF1	AGGCCTACTAGTGGATCCATGGCCGCTGGGAGACAC
PtoCDKG;3-BF2	GGTACCCTCGAGGTCGACTCAGCCAAACAAACCACCAG
PtoCDKG;4-BF1	AGGCCTACTAGTGGATCCATGGCGGCAGGGCGGCTC
PtoCDKG;4-BF2	GGTACCCTCGAGGTCGACTCAATACTCAGGACCTTGCGCGTCA
PtoCDKG;5-BF1	AGGCCTACTAGTGGATCCATGGCGGCAGGGCGGCTCGAT
PtoCDKG;5-BF2	GGTACCCTCGAGGTCGACTCAATTAACTGAGTTGAGAAT
PtoCYCD2;1-BF1	AGGCCTACTAGTGGATCCATGGCACCAAGTTTTGATTGT
PtoCYCD2;1-BF2	GGTACCCTCGAGGTCGACCTACGCCTCGCAAGGTTTGTC
PtoCYCD3;3-BF1	AGGCCTACTAGTGGATCCATGTCTTTCTTACAAGAACA
PtoCYCD3;3-BF2	GGTACCCTCGAGGTCGACCTAATGAGGACTGCTAAGC
PtoCYCD2;1-BD1	TGGCCATGGAGGCCGAATTCATGGCACCAAGTTTTGATTGT
PtoCYCD2;1-BD2	CGCTGCAGGTCGACGGATCCCTACGCCTCGCAAGGTTTGTC
